# Supplementary material for: Effects of Pinglu Canal Construction on Camouflage in Two Sesarmid Crab Species
Source: Biology (Basel). 2026 Apr 20;15(8):651. doi: 10.3390/biology15080651 (PMC13113796; doi:10.3390/biology15080651)
Supplement: Supplementary file 1 [file biology-15-00651-s001.zip]

Archive with 3 entries (2 files):
- File S1. Raw_Data/
- File S1. Raw_Data/canal estuary - 1.xlsx
- File S1. Raw_Data/natural estuary - 1.xlsx
