# Supplementary material for: Effects of Pinglu Canal Construction on Camouflage in Two Sesarmid Crab Species
Source: Biology (Basel). 2026 Apr 20;15(8):651. doi: 10.3390/biology15080651 (PMC13113796; doi:10.3390/biology15080651)
Supplement: Supplementary file 1 [file biology-15-00651-s001.zip › File S1. Raw_Data/canal estuary - 1.xlsx]

## Sheet: Sheet1
Group	CJND	LJND	PED	GabRat
Chiromantes dehaani	13.3773	2.61139	0.87662	0.270808
Chiromantes dehaani	12.9792	1.42654	0.910383	0.280316
Chiromantes dehaani	13.1021	2.69021	0.945724	0.28132
Chiromantes dehaani	12.673	3.08196	0.827104	0.276495
Chiromantes dehaani	13.8352	2.17344	0.800521	0.272687
Chiromantes dehaani	12.7526	2.89936	0.846985	0.270985
Chiromantes dehaani	6.38813	2.15454	0.879401	0.277501
Chiromantes dehaani	10.6732	3.06243	0.895671	0.272334
Chiromantes dehaani	17.2415	3.10231	0.83773	0.255442
Chiromantes dehaani	15.1808	5.69109	0.910502	0.266877
Chiromantes dehaani	15.0484	4.13001	0.929933	0.271283
Chiromantes dehaani	11.9714	4.35547	0.891255	0.268202
Chiromantes dehaani	9.15799	2.49581	0.857144	0.255383
Chiromantes dehaani	12.331	5.18383	0.918098	0.258709
Chiromantes dehaani	12.1034	3.61752	0.854699	0.270244
Chiromantes dehaani	6.71618	3.08236	0.855596	0.263429
Chiromantes dehaani	15.7325	4.10154	0.92142	0.274258
Chiromantes dehaani	6.79509	3.41682	0.867822	0.261949
Chiromantes dehaani	12.1021	4.24136	0.881856	0.269348
Chiromantes dehaani	13.4286	4.26444	0.868662	0.25655
Chiromantes dehaani	15.529	3.88853	0.873345	0.264893
Chiromantes dehaani	15.3471	2.34921	0.875291	0.269866
Chiromantes dehaani	9.68418	3.80219	0.852886	0.27925
Chiromantes dehaani	14.7248	3.32087	0.785257	0.283523
Chiromantes dehaani	15.9435	5.18052	0.840169	0.280216
Chiromantes dehaani	13.7058	2.88156	0.861185	0.274821
Chiromantes dehaani	11.1407	4.35689	0.80962	0.266983
Chiromantes dehaani	13.5097	4.12405	0.851084	0.27205
Chiromantes dehaani	15.1831	2.70956	0.915427	0.267262
Chiromantes dehaani	12.3425	3.40683	0.886667	0.265749
Chiromantes dehaani	17.6425	2.94334	0.83946	0.265557
Chiromantes dehaani	15.6476	4.80397	0.899937	0.268889
Chiromantes dehaani	15.9243	3.14861	0.87474	0.265304
Chiromantes dehaani	12.9174	2.38865	0.879484	0.264327
Chiromantes dehaani	13.3703	2.87361	0.875128	0.262464
Chiromantes dehaani	12.7725	2.23355	0.834975	0.283058
Chiromantes dehaani	14.5996	3.42707	0.807316	0.28688
Chiromantes dehaani	15.0498	3.35171	0.814876	0.287638
Chiromantes dehaani	13.4958	2.63152	0.811975	0.277452
Chiromantes dehaani	11.5023	4.37473	0.853973	0.25538
Chiromantes dehaani	11.5267	4.50686	0.809872	0.263478
Chiromantes dehaani	12.0693	4.17178	0.856809	0.260489
Chiromantes dehaani	12.9799	4.67727	0.836454	0.276463
Chiromantes dehaani	15.4625	2.86347	0.872387	0.278386
Chiromantes dehaani	12.9305	4.865	0.819409	0.284267
Chiromantes dehaani	17.5478	3.03509	0.880477	0.275314
Chiromantes dehaani	14.3951	3.68811	0.872186	0.275721
Chiromantes dehaani	13.2967	3.88915	0.875307	0.282974
Chiromantes dehaani	15.3615	4.60657	0.870482	0.2784
Chiromantes dehaani	12.9307	4.80827	0.811535	0.257174
Chiromantes dehaani	14.0404	3.222	0.845244	0.252213
Chiromantes dehaani	12.2743	2.24723	0.808933	0.241628
Chiromantes dehaani	10.9115	3.26123	0.775477	0.247147
Chiromantes dehaani	10.7126	0.875167	0.791145	0.260006
Chiromantes dehaani	11.1064	4.76079	0.801543	0.248812
Chiromantes dehaani	4.46587	1.43788	0.81036	0.256814
Chiromantes dehaani	10.0158	2.97625	0.812962	0.254765
Chiromantes dehaani	15.7564	3.13577	0.812354	0.256438
Chiromantes dehaani	14.0492	2.73976	0.845145	0.279145
Chiromantes dehaani	14.3423	3.53504	0.883986	0.258754
Chiromantes dehaani	13.5001	3.10201	0.815429	0.27001
Chiromantes dehaani	10.148	5.90647	0.796431	0.280893
Chiromantes dehaani	11.1825	3.85622	0.810326	0.277711
Chiromantes dehaani	9.87158	4.27586	0.830201	0.276402
Chiromantes dehaani	12.9968	4.50019	0.796746	0.25681
Chiromantes dehaani	14.2515	2.82633	0.838215	0.261212
Chiromantes dehaani	5.91474	2.31759	0.798476	0.250944
Chiromantes dehaani	10.8721	3.35996	0.802696	0.283964
Chiromantes dehaani	14.0355	5.39353	0.814288	0.227388
Chiromantes dehaani	15.6077	5.84352	0.808387	0.236669
Chiromantes dehaani	14.4046	2.45561	0.809663	0.243401
Chiromantes dehaani	9.03725	2.53876	0.752854	0.255135
Chiromantes dehaani	12.4819	1.78076	0.767467	0.260071
Chiromantes dehaani	14.6347	5.44757	0.797506	0.258089
Chiromantes dehaani	12.1986	2.46141	0.79826	0.270634
Chiromantes dehaani	8.2523	1.64269	0.827485	0.304762
Chiromantes dehaani	10.8288	2.08043	0.813873	0.280295
Chiromantes dehaani	14.704	2.18559	0.879461	0.266286
Chiromantes dehaani	10.0136	3.33899	0.783718	0.265297
Chiromantes dehaani	15.836	3.97607	0.825266	0.255799
Chiromantes dehaani	14.3207	3.24937	0.809084	0.27939
Chiromantes dehaani	14.9795	3.33997	0.839791	0.267438
Chiromantes dehaani	10.1389	2.60941	0.79967	0.262764
Chiromantes dehaani	10.0731	4.07241	0.817252	0.262764
Chiromantes dehaani	11.5047	3.53367	0.789588	0.253403
Chiromantes dehaani	13.7643	2.15836	0.761664	0.286056
Chiromantes dehaani	13.8272	3.21359	0.70273	0.446689
Chiromantes dehaani	13.6155	3.18631	0.784842	0.270971
Chiromantes dehaani	10.1511	7.38454	0.762745	0.242163
Chiromantes dehaani	8.91388	4.4317	0.7607	0.250435
Chiromantes dehaani	12.1915	3.90376	0.774809	0.26683
Chiromantes dehaani	7.53964	4.79447	0.807786	0.244916
Chiromantes dehaani	12.4457	4.43893	0.840904	0.268717
Chiromantes dehaani	10.6872	3.39879	0.841737	0.285045
Chiromantes dehaani	15.2251	2.99198	0.839083	0.283864
Chiromantes dehaani	14.5121	5.42424	0.820497	0.277672
Chiromantes dehaani	11.0479	2.98613	0.843777	0.281796
Chiromantes dehaani	12.798	3.04389	0.810715	0.290651
Chiromantes dehaani	12.8855	2.58825	0.716968	0.260786
Chiromantes dehaani	13.7075	1.72243	0.749263	0.256304
Chiromantes dehaani	12.6419	5.50799	0.778954	0.257715
Chiromantes dehaani	12.1227	2.64518	0.665591	0.256318
Chiromantes dehaani	11.4383	4.02959	0.69818	0.26167
Chiromantes dehaani	12.8305	6.54935	0.716616	0.244752
Chiromantes dehaani	5.96035	3.9604	0.752058	0.243107
Chiromantes dehaani	10.8548	2.83797	0.727046	0.25087
Chiromantes dehaani	15.6864	2.85974	0.666995	0.237529
Chiromantes dehaani	15.5293	1.51718	0.749301	0.250424
Chiromantes dehaani	14.8882	1.86757	0.798924	0.258605
Chiromantes dehaani	15.1567	2.65622	0.722775	0.269707
Chiromantes dehaani	8.53467	1.07629	0.737509	0.245872
Chiromantes dehaani	12.4213	3.59986	0.691189	0.257394
Chiromantes dehaani	11.3016	3.17566	0.772992	0.2597
Chiromantes dehaani	14.4918	5.51143	0.717955	0.243403
Chiromantes dehaani	16.3755	2.68477	0.756308	0.249359
Chiromantes dehaani	6.99618	7.36998	0.733109	0.234945
Chiromantes dehaani	11.5461	3.38914	0.737912	0.244826
Chiromantes dehaani	14.5715	5.30094	0.704762	0.247832
Chiromantes dehaani	16.8288	6.52672	0.689769	0.243547
Chiromantes dehaani	16.4092	5.77972	0.749679	0.251361
Chiromantes dehaani	8.96281	2.05709	0.716107	0.261141
Chiromantes dehaani	14.0959	4.31265	0.693691	0.238183
Chiromantes dehaani	15.828	3.9225	0.691688	0.256714
Chiromantes dehaani	12.4153	4.41963	0.719411	0.245098
Chiromantes dehaani	7.70733	3.65876	0.736148	0.234076
Chiromantes dehaani	12.561	1.80312	0.719862	0.253091
Chiromantes dehaani	15.2638	0.769659	0.7729	0.246637
Chiromantes dehaani	11.8467	1.97227	0.694527	0.242454
Chiromantes dehaani	17.6774	2.72754	0.741108	0.250194
Chiromantes dehaani	15.0912	2.9006	0.747878	0.255497
Chiromantes dehaani	15.6649	3.27919	0.712935	0.255621
Chiromantes dehaani	12.4807	3.65509	0.741408	0.245895
Chiromantes dehaani	12.8196	3.29276	0.748636	0.23961
Chiromantes dehaani	11.6693	4.36234	0.689575	0.240247
Chiromantes dehaani	14.8862	3.21311	0.700644	0.263295
Chiromantes dehaani	15.7213	2.15327	0.651273	0.245199
Chiromantes dehaani	14.3525	1.92619	0.7079	0.265347
Chiromantes dehaani	12.1554	7.99641	0.71297	0.245652
Chiromantes dehaani	9.56594	3.39987	0.680188	0.256176
Chiromantes dehaani	13.8225	2.6844	0.720406	0.254537
Chiromantes dehaani	10.5058	5.5395	0.699027	0.248948
Chiromantes dehaani	14.6788	3.57624	0.759722	0.259035
Chiromantes dehaani	11.9957	1.83571	0.755218	0.25542
Chiromantes dehaani	16.5261	2.84925	0.740613	0.260541
Chiromantes dehaani	14.8643	1.53123	0.739064	0.255122
Chiromantes dehaani	12.2298	2.14945	0.766484	0.264284
Chiromantes dehaani	15.526	1.57355	0.712542	0.261615
Chiromantes dehaani	11.1797	1.75802	0.921023	0.291798
Chiromantes dehaani	14.9635	2.86291	0.943184	0.291068
Chiromantes dehaani	12.348	3.09808	0.998263	0.315991
Chiromantes dehaani	11.231	3.75758	0.925077	0.267948
Chiromantes dehaani	12.9545	3.75529	0.927585	0.283231
Chiromantes dehaani	11.4349	2.68263	0.918428	0.247703
Chiromantes dehaani	5.37608	2.77783	0.905023	0.286598
Chiromantes dehaani	9.33607	2.98524	0.981095	0.269679
Chiromantes dehaani	16.092	3.258	0.969709	0.280067
Chiromantes dehaani	14.5515	5.05983	0.988314	0.261877
Chiromantes dehaani	14.2902	4.92921	1.0045	0.271312
Chiromantes dehaani	14.8565	1.85595	0.911096	0.297818
Chiromantes dehaani	10.4346	2.63628	0.920417	0.278546
Chiromantes dehaani	11.6452	5.80223	0.952572	0.271364
Chiromantes dehaani	10.7899	3.56969	0.974507	0.273204
Chiromantes dehaani	14.0008	3.0429	0.924354	0.28295
Chiromantes dehaani	16.6335	3.11746	0.854409	0.272485
Chiromantes dehaani	7.62568	3.83323	0.927332	0.291805
Chiromantes dehaani	10.5419	2.65823	0.942103	0.27935
Chiromantes dehaani	15.8248	4.82271	0.954034	0.274994
Chiromantes dehaani	16.1613	2.11444	0.923107	0.278086
Chiromantes dehaani	15.9533	2.56184	0.95601	0.286003
Chiromantes dehaani	7.97997	3.26063	0.939736	0.282459
Chiromantes dehaani	14.2939	2.32292	0.859277	0.276868
Chiromantes dehaani	14.3875	2.26112	0.934939	0.295132
Chiromantes dehaani	12.5208	4.19115	0.945908	0.286381
Chiromantes dehaani	6.76137	3.14035	0.963418	0.280009
Chiromantes dehaani	12.8404	4.15227	0.89714	0.300961
Chiromantes dehaani	15.1859	2.42107	0.993306	0.287564
Chiromantes dehaani	11.238	3.34426	0.953998	0.267507
Chiromantes dehaani	17.2652	4.32232	0.94241	0.265023
Chiromantes dehaani	14.9605	3.70208	0.923345	0.289787
Chiromantes dehaani	16.0359	2.47719	0.960173	0.279818
Chiromantes dehaani	12.422	3.00369	0.946004	0.299008
Chiromantes dehaani	12.1824	2.20895	0.94342	0.281702
Chiromantes dehaani	13.4204	1.62377	0.931647	0.288173
Chiromantes dehaani	14.8826	3.41203	0.926217	0.289232
Chiromantes dehaani	13.8468	3.67169	0.946013	0.273255
Chiromantes dehaani	14.0358	2.91819	0.881727	0.288526
Chiromantes dehaani	12.2475	5.37162	0.922168	0.275676
Chiromantes dehaani	9.22673	4.63194	0.910999	0.281141
Chiromantes dehaani	13.0048	3.99401	0.921323	0.272192
Chiromantes dehaani	11.7428	2.60513	0.892047	0.291937
Chiromantes dehaani	15.1219	3.00367	0.96779	0.290832
Chiromantes dehaani	10.285	3.32062	0.94108	0.295998
Chiromantes dehaani	15.3494	4.07578	0.955509	0.275258
Chiromantes dehaani	15.6825	5.93733	0.948775	0.281433
Chiromantes dehaani	11.2301	1.32882	0.967561	0.296381
Chiromantes dehaani	14.5956	4.44703	0.897058	0.275114
Chiromantes dehaani	8.85848	6.09981	0.905016	0.250581
Chiromantes dehaani	7.42175	4.18115	0.956816	0.284538
Chiromantes dehaani	6.91354	3.58843	0.933642	0.281741
Chiromantes dehaani	5.1285	4.99262	0.821476	0.464337
Chiromantes dehaani	5.95678	7.28215	0.843103	0.262906
Chiromantes dehaani	5.62951	3.68627	0.854057	0.3002
Chiromantes dehaani	7.86695	4.26471	0.846138	0.27872
Chiromantes dehaani	5.33587	8.60897	0.867466	0.270085
Chiromantes dehaani	6.3522	6.89466	0.899895	0.266121
Chiromantes dehaani	7.59258	3.57987	0.873323	0.289505
Chiromantes dehaani	8.35745	4.33925	0.819696	0.279582
Chiromantes dehaani	7.48992	3.5394	0.904155	0.292767
Chiromantes dehaani	4.5032	0.883182	0.845607	0.299867
Chiromantes dehaani	5.81935	2.99861	0.815279	0.271931
Chiromantes dehaani	5.08274	1.77061	0.898199	0.282515
Chiromantes dehaani	7.27081	7.21907	0.875444	0.264114
Chiromantes dehaani	9.40603	6.91094	0.904746	0.271644
Chiromantes dehaani	4.51521	6.2714	0.87568	0.278358
Chiromantes dehaani	5.16113	4.65651	0.874843	0.275608
Chiromantes dehaani	7.75497	8.09926	0.893189	0.251739
Chiromantes dehaani	10.3599	6.46782	0.896068	0.274633
Chiromantes dehaani	8.13312	6.72729	0.752809	0.247351
Chiromantes dehaani	4.84943	4.87925	0.828779	0.268546
Chiromantes dehaani	6.65182	6.17343	0.804539	0.274528
Chiromantes dehaani	11.1318	5.6911	0.839234	0.269659
Chiromantes dehaani	6.39193	4.66702	0.831138	0.295627
Chiromantes dehaani	4.05862	3.90965	0.898091	0.303522
Chiromantes dehaani	6.66072	4.97863	0.780349	0.329408
Chiromantes dehaani	9.11109	1.97745	0.854373	0.275558
Chiromantes dehaani	4.84049	5.33382	0.785519	0.256244
Chiromantes dehaani	9.47631	2.78062	0.813365	0.25566
Chiromantes dehaani	7.48127	3.71426	0.795055	0.263612
Chiromantes dehaani	6.92639	2.66149	0.801821	0.27825
Chiromantes dehaani	6.38486	4.34344	0.866314	0.292088
Chiromantes dehaani	5.18542	3.4987	0.798995	0.271017
Chiromantes dehaani	7.86803	2.4258	0.769432	0.243747
Chiromantes dehaani	8.82042	2.64257	0.715411	0.269021
Chiromantes dehaani	7.73602	3.49381	0.799192	0.264383
Chiromantes dehaani	7.08938	3.65734	0.773437	0.280428
Chiromantes dehaani	4.88676	7.33908	0.807612	0.482603
Chiromantes dehaani	5.28774	8.82477	0.63161	0.222749
Chiromantes dehaani	6.77323	4.12465	0.804056	0.447698
Chiromantes dehaani	6.33423	7.29451	0.75523	0.280883
Chiromantes dehaani	7.61999	3.97322	0.841168	0.254168
Chiromantes dehaani	5.54155	2.74531	0.784851	0.263161
Chiromantes dehaani	8.47663	5.71922	0.771603	0.280503
Chiromantes dehaani	8.33896	4.70316	0.819998	0.24527
Chiromantes dehaani	5.89448	2.48869	0.849791	0.25339
Chiromantes dehaani	7.1574	7.17141	0.773825	0.281623
Chiromantes dehaani	11.4628	6.18099	0.565471	0.263003
Chiromantes dehaani	7.78946	5.57951	0.647019	0.275521
Chiromantes dehaani	8.32443	5.16213	0.642999	0.248863
Chiromantes dehaani	10.1469	5.50857	0.612056	0.23424
Chiromantes dehaani	6.44473	6.60597	0.604464	0.219734
Chiromantes dehaani	7.04536	6.01796	0.600736	0.227522
Chiromantes dehaani	5.30732	4.84349	0.571003	0.262313
Chiromantes dehaani	5.43063	10.4585	0.637523	0.262994
Chiromantes dehaani	10.8394	8.6629	0.653428	0.213707
Chiromantes dehaani	9.92395	3.36723	0.639819	0.258325
Chiromantes dehaani	9.99885	2.74274	0.600714	0.232356
Chiromantes dehaani	10.7897	2.65736	0.585849	0.268478
Chiromantes dehaani	5.6758	2.2291	0.596799	0.270812
Chiromantes dehaani	7.69258	7.03108	0.575342	0.273301
Chiromantes dehaani	6.40492	3.26459	0.593499	0.268317
Chiromantes dehaani	7.68202	7.64991	0.624942	0.231453
Chiromantes dehaani	10.6047	8.58322	0.635699	0.234338
Chiromantes dehaani	3.53672	8.06296	0.620102	0.251796
Chiromantes dehaani	6.77878	6.16768	0.599576	0.261817
Chiromantes dehaani	8.49017	8.09214	0.639623	0.206043
Chiromantes dehaani	11.5401	9.70142	0.633223	0.240674
Chiromantes dehaani	9.49537	4.90902	0.536056	0.23203
Chiromantes dehaani	5.26038	6.31416	0.609013	0.235991
Chiromantes dehaani	7.84637	5.10729	0.610714	0.260318
Chiromantes dehaani	11.0501	3.25705	1.58389	0.23012
Chiromantes dehaani	8.98363	2.21377	1.54656	0.272497
Chiromantes dehaani	4.18294	4.54251	0.604222	0.25858
Chiromantes dehaani	9.11373	3.6937	0.563164	0.244745
Chiromantes dehaani	8.99415	1.40592	0.553196	0.290961
Chiromantes dehaani	8.48086	2.8937	0.567802	0.287437
Chiromantes dehaani	11.3202	5.04394	0.612591	0.277131
Chiromantes dehaani	9.60247	3.8316	0.593801	0.243886
Chiromantes dehaani	10.4571	5.51218	0.610139	0.265548
Chiromantes dehaani	8.21908	6.58768	0.647878	0.250452
Chiromantes dehaani	7.48019	4.08517	0.59244	0.289139
Chiromantes dehaani	8.81788	3.42848	0.566945	0.259461
Chiromantes dehaani	10.005	3.46654	0.576874	0.273001
Chiromantes dehaani	8.86937	5.77425	0.599127	0.27678
Chiromantes dehaani	8.11903	3.994	0.568418	0.26001
Chiromantes dehaani	5.70296	9.34212	0.590304	0.208785
Chiromantes dehaani	7.5738	8.06984	0.562799	0.226589
Chiromantes dehaani	7.46568	5.59892	0.60754	0.249374
Chiromantes dehaani	6.13368	7.39689	0.60025	0.237267
Chiromantes dehaani	10.0014	4.26488	0.624225	0.28263
Chiromantes dehaani	7.23107	3.01674	0.598903	0.266531
Chiromantes dehaani	12.3892	2.7027	0.54813	0.288592
Chiromantes dehaani	7.82905	14.5237	0.186043	0.266649
Chiromantes dehaani	7.34999	4.86567	0.575344	0.279041
Chiromantes dehaani	4.69184	7.26862	0.520135	0.104831
Chiromantes dehaani	6.34733	5.43152	0.685008	0.250528
Chiromantes dehaani	4.82137	3.44328	0.724578	0.267672
Chiromantes dehaani	6.00209	4.38967	0.694045	0.245646
Chiromantes dehaani	5.25011	5.64786	0.63676	0.255251
Chiromantes dehaani	4.47919	6.83344	0.660028	0.212071
Chiromantes dehaani	5.00597	4.86357	0.648362	0.243858
Chiromantes dehaani	6.71073	4.62707	0.661505	0.253833
Chiromantes dehaani	4.23031	10.0775	0.685642	0.253496
Chiromantes dehaani	8.15826	9.51971	0.716177	0.222361
Chiromantes dehaani	7.17964	3.28275	0.69485	0.272231
Chiromantes dehaani	5.63074	6.55342	0.637546	0.254377
Chiromantes dehaani	4.63779	2.26666	0.545269	0.259793
Chiromantes dehaani	4.02606	2.49339	0.67171	0.270373
Chiromantes dehaani	5.34582	6.74432	0.637341	0.241279
Chiromantes dehaani	4.65326	2.97977	0.711344	0.260407
Chiromantes dehaani	6.68425	4.78397	0.659519	0.234811
Chiromantes dehaani	6.48785	9.93251	0.71275	0.225752
Chiromantes dehaani	5.15392	5.90014	0.694507	0.226482
Chiromantes dehaani	4.20061	5.22489	0.641159	0.25524
Chiromantes dehaani	7.82843	7.06663	0.689756	0.200403
Chiromantes dehaani	7.11383	6.67715	0.687618	0.231489
Chiromantes dehaani	4.2943	7.30051	0.582339	0.274998
Chiromantes dehaani	4.66013	5.44207	0.682838	0.276277
Chiromantes dehaani	5.59259	7.03494	0.644306	0.221737
Chiromantes dehaani	6.44965	8.1448	0.642926	0.234973
Chiromantes dehaani	5.55206	4.27679	0.634265	0.24653
Chiromantes dehaani	4.27663	3.88598	0.719186	0.260596
Chiromantes dehaani	4.75676	4.30521	0.616093	0.251318
Chiromantes dehaani	5.38525	1.21181	0.633425	0.263598
Chiromantes dehaani	4.32064	5.20958	0.635587	0.267769
Chiromantes dehaani	6.1566	4.19582	0.676596	0.2602
Chiromantes dehaani	6.18437	3.91978	0.651561	0.261272
Chiromantes dehaani	7.18425	3.94086	0.660436	0.260746
Chiromantes dehaani	5.14017	5.99696	0.718193	0.256692
Chiromantes dehaani	5.25925	2.71737	0.648498	0.260263
Chiromantes dehaani	4.85017	4.60953	0.623641	0.241285
Chiromantes dehaani	7.33967	3.19711	0.6164	0.266358
Chiromantes dehaani	4.70977	10.3499	0.633309	0.22219
Chiromantes dehaani	4.83232	2.31619	0.654589	0.258054
Chiromantes dehaani	3.97425	8.24986	0.631486	0.206019
Chiromantes dehaani	4.38591	9.31103	0.56539	0.23104
Chiromantes dehaani	3.05499	4.32814	0.635011	0.22008
Chiromantes dehaani	6.42409	8.17019	0.653398	0.302951
Chiromantes dehaani	5.85589	4.02754	0.699636	0.266883
Chiromantes dehaani	4.27358	4.88358	0.672781	0.284024
Chiromantes dehaani	7.96901	3.51493	0.629685	0.237111
Chiromantes dehaani	5.40681	6.02678	0.656673	0.260563
Chiromantes dehaani	7.25148	4.66394	0.664438	0.292341
Chiromantes dehaani	4.41708	7.49845	0.627743	0.231095
Chiromantes dehaani	14.9093	5.57482	0.922646	0.272894
Chiromantes dehaani	16.6082	4.95196	0.957128	0.281007
Chiromantes dehaani	16.7886	5.72566	0.902367	0.285704
Chiromantes dehaani	16.7601	5.21079	0.691654	0.278057
Chiromantes dehaani	15.1115	9.52582	0.882051	0.238162
Chiromantes dehaani	15.1247	6.16947	0.863134	0.269925
Chiromantes dehaani	5.59384	4.92171	0.878778	0.105861
Chiromantes dehaani	11.1849	9.24505	0.929203	0.247661
Chiromantes dehaani	20.3059	8.57876	0.950717	0.243093
Chiromantes dehaani	17.8525	2.59931	0.92568	0.288236
Chiromantes dehaani	17.0081	5.67068	0.869893	0.256279
Chiromantes dehaani	16.6455	2.99085	0.933826	0.303906
Chiromantes dehaani	12.186	1.52695	0.883482	0.299254
Chiromantes dehaani	16.3954	4.44175	0.856922	0.298636
Chiromantes dehaani	15.6773	1.97932	0.929786	0.277919
Chiromantes dehaani	17.6481	7.8356	0.906401	0.259279
Chiromantes dehaani	18.0254	7.82877	0.929836	0.259513
Chiromantes dehaani	9.15394	8.19714	0.93039	0.274503
Chiromantes dehaani	14.4964	5.25555	0.908446	0.277903
Chiromantes dehaani	18.2391	7.45921	0.94794	0.25707
Chiromantes dehaani	17.8343	8.20244	0.945884	0.266606
Chiromantes dehaani	16.1558	6.48563	0.763589	0.240283
Chiromantes dehaani	9.49557	5.56331	0.853914	0.284805
Chiromantes dehaani	42.2822	7.52301	0.878544	0.271426
Chiromantes dehaani	16.6828	6.02992	0.901951	0.312934
Chiromantes dehaani	16.7057	6.96798	0.882439	0.316285
Chiromantes dehaani	10.3579	5.96007	0.913829	0.347509
Chiromantes dehaani	12.9765	5.79531	0.832654	0.418979
Chiromantes dehaani	17.8999	3.43454	0.920298	0.34409
Chiromantes dehaani	14.6111	5.45131	0.866497	0.318754
Chiromantes dehaani	21.2539	2.24979	0.884668	0.34988
Chiromantes dehaani	18.0923	6.2171	0.939088	0.293797
Chiromantes dehaani	19.3007	2.64268	0.900706	0.277627
Chiromantes dehaani	14.5604	4.73927	0.942572	0.271714
Chiromantes dehaani	17.7824	2.98011	0.892253	0.292875
Chiromantes dehaani	14.9998	3.77814	0.859596	0.284779
Chiromantes dehaani	19.0064	2.66442	0.824302	0.293705
Chiromantes dehaani	17.3976	5.51122	0.876247	0.27219
Chiromantes dehaani	16.9869	4.31098	0.892789	0.298317
Chiromantes dehaani	14.6923	9.17169	0.89133	0.236899
Chiromantes dehaani	17.9035	8.84197	0.719901	0.256248
Chiromantes dehaani	14.4797	4.73765	0.891603	0.256123
Chiromantes dehaani	13.406	5.53431	0.88681	0.276778
Chiromantes dehaani	19.0258	3.69734	0.95705	0.292757
Chiromantes dehaani	14.9343	4.06277	0.879225	0.312772
Chiromantes dehaani	21.5019	3.866	0.87488	0.294521
Chiromantes dehaani	17.683	5.27393	0.898059	0.300247
Chiromantes dehaani	17.2691	3.22516	0.853597	0.268772
Chiromantes dehaani	16.6375	8.69786	0.863083	0.256055
Chiromantes dehaani	7.97291	4.03777	0.744899	0.314701
Chiromantes dehaani	5.8259	3.3032	0.756665	0.316177
Chiromantes dehaani	6.5606	2.78469	0.79937	0.322659
Chiromantes dehaani	6.09452	3.75151	0.672606	0.290213
Chiromantes dehaani	7.37461	4.95775	0.733054	0.303207
Chiromantes dehaani	7.87411	2.87108	0.738261	0.257928
Chiromantes dehaani	9.60399	3.65599	0.737537	0.292142
Chiromantes dehaani	5.56331	4.30872	0.757224	0.27601
Chiromantes dehaani	8.42114	3.02261	0.716631	0.284896
Chiromantes dehaani	7.14373	6.945	0.815944	0.304953
Chiromantes dehaani	7.36766	5.88007	0.811322	0.305274
Chiromantes dehaani	7.57831	7.79218	0.756737	0.314565
Chiromantes dehaani	5.38497	7.2909	0.747354	0.320806
Chiromantes dehaani	6.50473	7.1706	0.776603	0.322093
Chiromantes dehaani	5.87688	6.37313	0.786021	0.320005
Chiromantes dehaani	7.44037	5.16244	0.762957	0.299602
Chiromantes dehaani	9.48031	5.64634	0.749487	0.294599
Chiromantes dehaani	6.05103	4.1033	0.754752	0.292835
Chiromantes dehaani	5.88703	7.75503	0.752998	0.285107
Chiromantes dehaani	8.5246	5.04171	0.746839	0.254917
Chiromantes dehaani	9.10281	3.14637	0.759669	0.256464
Chiromantes dehaani	8.75607	4.62013	0.763349	0.274436
Chiromantes dehaani	6.62629	5.55057	0.70931	0.293221
Chiromantes dehaani	6.96868	2.45809	0.697152	0.288765
Chiromantes dehaani	12.2173	3.81744	0.724783	0.296702
Chiromantes dehaani	7.08339	3.86731	0.733841	0.299093
Chiromantes dehaani	6.98855	4.34453	0.768598	0.290825
Chiromantes dehaani	7.10731	7.11082	0.691554	0.318284
Chiromantes dehaani	8.55057	6.37821	0.814782	0.333443
Chiromantes dehaani	6.6173	5.05834	0.6774	0.296204
Chiromantes dehaani	9.71641	5.82281	0.735113	0.320442
Chiromantes dehaani	7.92039	6.50834	0.740697	0.308767
Chiromantes dehaani	9.3852	7.41253	0.764694	0.311294
Chiromantes dehaani	7.42756	3.45127	0.759009	0.305282
Chiromantes dehaani	7.33468	7.03041	0.790412	0.322697
Chiromantes dehaani	8.30948	2.85421	0.751287	0.310678
Chiromantes dehaani	7.53622	5.86401	0.697315	0.304761
Chiromantes dehaani	7.29457	4.72533	0.748984	0.280781
Chiromantes dehaani	5.95752	2.66985	0.715214	0.302797
Chiromantes dehaani	6.21201	3.87084	0.736818	0.27028
Chiromantes dehaani	5.1791	6.15301	0.7787	0.302828
Chiromantes dehaani	5.9773	3.9889	0.738083	0.279502
Chiromantes dehaani	6.66418	2.92849	0.73787	0.302352
Chiromantes dehaani	8.4538	4.55772	0.76831	0.317391
Chiromantes dehaani	7.17436	5.62184	0.727394	0.319137
Chiromantes dehaani	9.4977	7.4102	0.765819	0.328298
Chiromantes dehaani	8.76467	6.87639	0.738292	0.306519
Chiromantes dehaani	6.21026	3.74961	0.754146	0.322421
Chiromantes dehaani	7.16357	4.43069	0.741404	0.309059
Chiromantes dehaani	16.5042	2.44068	0.647259	0.2982
Chiromantes dehaani	15.4663	3.27146	0.656504	0.2884
Chiromantes dehaani	15.9802	3.05612	0.689721	0.2812
Chiromantes dehaani	14.9786	4.88469	0.619023	0.2634
Chiromantes dehaani	15.0438	5.59107	0.620786	0.2574
Chiromantes dehaani	15.7093	2.34999	0.617119	0.2524
Chiromantes dehaani	5.9379	2.45941	0.628802	0.2786
Chiromantes dehaani	12.8098	1.93081	0.626143	0.2696
Chiromantes dehaani	16.6865	3.45466	0.645422	0.2736
Chiromantes dehaani	17.1539	4.16773	0.67383	0.2746
Chiromantes dehaani	16.9817	3.88899	0.707734	0.2702
Chiromantes dehaani	15.6099	5.56574	0.70002	0.2744
Chiromantes dehaani	11.2371	4.53947	0.66296	0.2652
Chiromantes dehaani	14.067	5.41053	0.655949	0.2762
Chiromantes dehaani	14.1854	4.60806	0.65791	0.2776
Chiromantes dehaani	16.0003	2.37293	0.633761	0.2686
Chiromantes dehaani	18.4833	3.60317	0.635697	0.2764
Chiromantes dehaani	8.90086	3.77101	0.637802	0.2672
Chiromantes dehaani	12.6287	5.15026	0.647434	0.2766
Chiromantes dehaani	16.9375	4.17556	0.658824	0.2634
Chiromantes dehaani	18.0452	3.22182	0.62797	0.2698
Chiromantes dehaani	16.7429	2.89966	0.678354	0.2586
Chiromantes dehaani	12.1503	2.72414	0.612496	0.2762
Chiromantes dehaani	15.4557	2.74387	0.625842	0.271
Chiromantes dehaani	21.224	1.15922	0.616168	0.2774
Chiromantes dehaani	14.8295	2.83748	0.656187	0.271
Chiromantes dehaani	8.31085	2.26786	0.631292	0.2852
Chiromantes dehaani	13.5637	1.68268	0.655847	0.2918
Chiromantes dehaani	17.2279	3.25272	0.684764	0.285
Chiromantes dehaani	12.3346	3.11067	0.637305	0.2684
Chiromantes dehaani	17.8913	2.73527	0.644725	0.2718
Chiromantes dehaani	16.7082	2.82554	0.602757	0.267
Chiromantes dehaani	17.6061	2.48764	0.640404	0.2776
Chiromantes dehaani	14.5082	2.17136	0.668374	0.2686
Chiromantes dehaani	13.7039	3.55604	0.632711	0.2708
Chiromantes dehaani	16.2784	3.37898	0.637019	0.2698
Chiromantes dehaani	16.8858	3.07491	0.565171	0.291
Chiromantes dehaani	17.2269	2.95233	0.639929	0.2652
Chiromantes dehaani	15.4945	3.1324	0.622592	0.2862
Chiromantes dehaani	13.1717	2.92264	0.573027	0.2692
Chiromantes dehaani	11.4376	3.758	0.652919	0.2704
Chiromantes dehaani	16.0705	4.07365	0.58417	0.2804
Chiromantes dehaani	12.8509	2.1543	0.634198	0.2752
Chiromantes dehaani	17.1323	3.59234	0.634354	0.2814
Chiromantes dehaani	14.2136	4.47169	0.650188	0.287
Chiromantes dehaani	19.5989	4.35847	0.62523	0.2882
Chiromantes dehaani	18.2818	5.8595	0.657253	0.2736
Chiromantes dehaani	13.2169	3.90718	0.643652	0.282
Chiromantes dehaani	16.4051	5.667	0.608016	0.2876
Chiromantes dehaani	11.4428	2.72406	0.803081	0.2964
Chiromantes dehaani	9.92056	3.15889	0.835407	0.276
Chiromantes dehaani	9.26967	2.50359	0.859139	0.2832
Chiromantes dehaani	8.31003	4.42953	0.75317	0.2672
Chiromantes dehaani	9.99567	3.07658	0.754391	0.2718
Chiromantes dehaani	9.86172	2.2006	0.791305	0.2476
Chiromantes dehaani	6.27747	1.96186	0.78968	0.2938
Chiromantes dehaani	7.23306	1.66253	0.842281	0.2738
Chiromantes dehaani	11.6315	3.12435	0.814468	0.283
Chiromantes dehaani	10.4149	5.83216	0.833419	0.2784
Chiromantes dehaani	11.1933	3.95726	0.844237	0.284
Chiromantes dehaani	10.4079	4.22338	0.833163	0.2836
Chiromantes dehaani	5.66416	2.9752	0.810564	0.2962
Chiromantes dehaani	9.54456	5.6271	0.787578	0.287
Chiromantes dehaani	8.41131	4.022	0.825477	0.2876
Chiromantes dehaani	10.2109	4.31572	0.820526	0.2882
Chiromantes dehaani	12.9141	2.63653	0.801764	0.2862
Chiromantes dehaani	5.32539	2.40788	0.81136	0.2596
Chiromantes dehaani	6.68084	6.29044	0.82525	0.2696
Chiromantes dehaani	11.424	5.0406	0.819935	0.2416
Chiromantes dehaani	12.0272	3.87376	0.781949	0.2736
Chiromantes dehaani	11.457	4.1937	0.834461	0.283
Chiromantes dehaani	6.98678	2.16113	0.785463	0.2498
Chiromantes dehaani	10.1258	2.54944	0.801176	0.2766
Chiromantes dehaani	14.1912	1.64624	0.805626	0.2798
Chiromantes dehaani	9.22818	1.10451	0.812737	0.2824
Chiromantes dehaani	5.85767	1.73255	0.818284	0.2724
Chiromantes dehaani	9.27411	4.18814	0.779859	0.2972
Chiromantes dehaani	11.2518	2.3343	0.839242	0.2886
Chiromantes dehaani	7.70271	3.4849	0.807294	0.2734
Chiromantes dehaani	12.5957	3.29812	0.809446	0.2786
Chiromantes dehaani	11.0839	3.05458	0.834623	0.3004
Chiromantes dehaani	12.4366	3.65897	0.818328	0.286
Chiromantes dehaani	9.63026	2.52153	0.851147	0.2742
Chiromantes dehaani	9.22076	5.21343	0.844768	0.2922
Chiromantes dehaani	10.8494	3.36989	0.832708	0.258
Chiromantes dehaani	11.5432	4.86617	0.739117	0.2908
Chiromantes dehaani	11.3937	3.04895	0.790333	0.2804
Chiromantes dehaani	9.57792	2.33929	0.76631	0.29
Chiromantes dehaani	7.21455	6.50237	0.799529	0.273
Chiromantes dehaani	6.54346	4.75347	0.835892	0.3008
Chiromantes dehaani	8.73255	3.19474	0.784292	0.2764
Chiromantes dehaani	10.2934	3.32443	0.788852	0.285
Chiromantes dehaani	11.788	2.63279	0.834988	0.289
Chiromantes dehaani	8.9588	4.55484	0.808861	0.284
Chiromantes dehaani	13.781	4.87577	0.798419	0.2932
Chiromantes dehaani	12.0214	6.07521	0.805396	0.2982
Chiromantes dehaani	8.66924	2.99168	0.835361	0.299
Chiromantes dehaani	10.7491	3.28799	0.725813	0.3004
Chiromantes dehaani	17.2901	3.11992	0.732754	0.3116
Chiromantes dehaani	17.5025	3.16526	0.762499	0.3156
Chiromantes dehaani	17.3541	4.03116	0.792331	0.3134
Chiromantes dehaani	15.7418	3.63361	0.681582	0.2826
Chiromantes dehaani	18.1779	2.65306	0.721139	0.3118
Chiromantes dehaani	16.7076	1.102	0.713796	0.272
Chiromantes dehaani	6.93095	1.70531	0.758878	0.3128
Chiromantes dehaani	13.873	3.6204	0.756219	0.3172
Chiromantes dehaani	18.8874	2.8707	0.76748	0.3322
Chiromantes dehaani	18.2296	4.69717	0.813108	0.3222
Chiromantes dehaani	18.486	4.05931	0.808127	0.332
Chiromantes dehaani	17.7476	4.6028	0.789359	0.3266
Chiromantes dehaani	12.6262	2.30246	0.748772	0.3074
Chiromantes dehaani	16.2518	5.03711	0.764503	0.2974
Chiromantes dehaani	15.7844	4.73886	0.778642	0.3386
Chiromantes dehaani	17.8177	3.57052	0.707391	0.3228
Chiromantes dehaani	20.559	1.91902	0.738433	0.3378
Chiromantes dehaani	10.3579	3.25851	0.760108	0.3124
Chiromantes dehaani	15.1335	5.31346	0.75332	0.3042
Chiromantes dehaani	18.503	4.82451	0.768092	0.2568
Chiromantes dehaani	19.553	4.15369	0.754287	0.2912
Chiromantes dehaani	18.3929	4.18189	0.768862	0.2854
Chiromantes dehaani	12.8747	3.83193	0.693576	0.2792
Chiromantes dehaani	16.8675	2.66095	0.711692	0.3108
Chiromantes dehaani	22.0919	2.35466	0.749235	0.3058
Chiromantes dehaani	16.6539	3.42633	0.753064	0.3034
Chiromantes dehaani	11.0552	1.57187	0.718137	0.3442
Chiromantes dehaani	16.5049	3.84259	0.721168	0.3334
Chiromantes dehaani	18.9177	3.06056	0.807704	0.3366
Chiromantes dehaani	15.3395	3.30632	0.724449	0.3068
Chiromantes dehaani	19.957	2.13498	0.755609	0.3176
Chiromantes dehaani	18.3178	3.15905	0.73894	0.3222
Chiromantes dehaani	19.5212	3.40282	0.722902	0.3418
Chiromantes dehaani	16.5854	2.33509	0.764672	0.3138
Chiromantes dehaani	16.5854	3.64418	0.762554	0.3198
Chiromantes dehaani	17.9776	2.87519	0.756174	0.3154
Chiromantes dehaani	19.1228	3.72463	0.716833	0.3286
Chiromantes dehaani	18.7562	3.0379	0.733375	0.3196
Chiromantes dehaani	17.0277	2.22906	0.689622	0.3164
Chiromantes dehaani	15.8638	5.31664	0.741911	0.282
Chiromantes dehaani	12.5615	3.80155	0.723899	0.3074
Chiromantes dehaani	16.2529	4.19119	0.73705	0.3086
Chiromantes dehaani	13.9471	3.70758	0.732743	0.2928
Chiromantes dehaani	19.0348	2.24282	0.765959	0.3228
Chiromantes dehaani	15.9642	3.88493	0.715819	0.332
Chiromantes dehaani	19.7447	2.87882	0.768503	0.3358
Chiromantes dehaani	20.1868	5.51873	0.71616	0.3376
Chiromantes dehaani	15.0522	2.58096	0.779722	0.3132
Chiromantes dehaani	17.4798	4.50334	0.718856	0.3148
Chiromantes dehaani	10.7122	5.81071	0.847796	0.237518
Chiromantes dehaani	11.3803	2.60891	0.852672	0.291987
Chiromantes dehaani	10.2703	3.63875	0.878266	0.296035
Chiromantes dehaani	10.1724	10.1724	2.57085	0.262873
Chiromantes dehaani	10.115	1.82806	0.790081	0.267358
Chiromantes dehaani	11.0651	3.74409	0.810982	0.279919
Chiromantes dehaani	4.49978	1.9511	0.835233	0.285955
Chiromantes dehaani	7.1098	2.92868	0.83114	0.283542
Chiromantes dehaani	13.3294	4.96989	0.827169	0.261523
Chiromantes dehaani	13.2184	3.61178	0.853424	0.291312
Chiromantes dehaani	10.9264	2.6867	0.864522	0.288373
Chiromantes dehaani	10.3436	1.83116	0.839395	0.29311
Chiromantes dehaani	7.29074	3.48581	0.830939	0.291336
Chiromantes dehaani	10.7136	2.53326	0.775499	0.281847
Chiromantes dehaani	9.46556	2.48954	0.823818	0.291729
Chiromantes dehaani	10.754	4.28852	0.784254	0.287216
Chiromantes dehaani	12.666	2.53635	0.833465	0.0954132
Chiromantes dehaani	4.99916	7.00121	0.810789	0.0949412
Chiromantes dehaani	8.38234	3.99056	0.807367	0.273002
Chiromantes dehaani	11.4888	4.64213	0.827825	0.257515
Chiromantes dehaani	13.8354	7.86138	0.79984	0.258157
Chiromantes dehaani	11.2301	2.72819	0.83596	0.25987
Chiromantes dehaani	8.56734	2.8333	0.744305	0.276838
Chiromantes dehaani	11.4977	3.25661	0.797085	0.279481
Chiromantes dehaani	14.3663	3.95968	0.795043	0.309334
Chiromantes dehaani	10.171	4.07639	0.806289	0.295912
Chiromantes dehaani	7.9667	2.66603	0.815924	0.280116
Chiromantes dehaani	9.10218	3.7608	0.80261	0.276969
Chiromantes dehaani	12.1757	2.37943	0.835125	0.295262
Chiromantes dehaani	8.77687	5.05418	0.806824	0.2855
Chiromantes dehaani	13.6934	2.98385	0.806847	0.270295
Chiromantes dehaani	12.9632	3.0132	0.836984	0.283428
Chiromantes dehaani	10.2433	2.57292	0.82421	0.27789
Chiromantes dehaani	10.2337	3.22207	0.83369	0.269045
Chiromantes dehaani	9.66858	6.48748	0.783001	0.226695
Chiromantes dehaani	11.6635	3.60634	0.746528	0.287807
Chiromantes dehaani	12.6597	5.45618	0.798522	0.268329
Chiromantes dehaani	10.6107	1.76386	0.790211	0.288465
Chiromantes dehaani	9.53129	5.18116	0.814727	0.259892
Chiromantes dehaani	7.52974	4.45907	0.780718	0.269601
Chiromantes dehaani	9.70753	5.30463	0.833645	0.273858
Chiromantes dehaani	8.88694	2.71955	0.794033	0.287135
Chiromantes dehaani	12.0266	1.69309	0.852231	0.305712
Chiromantes dehaani	9.01196	2.41403	0.859035	0.300597
Chiromantes dehaani	14.9517	2.26787	0.773428	0.252486
Chiromantes dehaani	12.7274	3.52142	0.817783	0.257592
Chiromantes dehaani	10.5354	2.67302	0.820632	0.262301
Chiromantes dehaani	11.7761	1.92473	0.834343	0.251629
Chiromantes dehaani	10.4919	1.77213	0.822401	0.24267
Chiromantes dehaani	7.97488	2.56487	0.846147	0.257074
Chiromantes dehaani	8.38392	3.98744	0.79538	0.238701
Chiromantes dehaani	9.9093	3.06606	0.789831	0.235691
Chiromantes dehaani	8.07404	3.99911	0.812617	0.233678
Chiromantes dehaani	8.52681	4.11799	0.79476	0.199804
Chiromantes dehaani	4.6119	2.94537	0.809097	0.2362
Chiromantes dehaani	6.63021	3.80384	0.826783	0.2122
Chiromantes dehaani	11.4201	9.87411	0.795159	0.223
Chiromantes dehaani	11.0821	3.08057	0.845126	0.2366
Chiromantes dehaani	10.6893	1.86636	0.867693	0.268
Chiromantes dehaani	9.20148	2.45229	0.862346	0.2598
Chiromantes dehaani	5.52676	1.61117	0.813958	0.2518
Chiromantes dehaani	9.36939	1.59627	0.824568	0.2118
Chiromantes dehaani	8.40492	2.6287	0.859695	0.2586
Chiromantes dehaani	10.0025	1.46325	0.823036	0.2296
Chiromantes dehaani	10.9326	3.64488	0.794066	0.2226
Chiromantes dehaani	4.25195	5.94134	0.801009	0.179
Chiromantes dehaani	7.17079	6.3295	0.81219	0.2538
Chiromantes dehaani	9.95176	5.78819	0.850854	0.1268
Chiromantes dehaani	12.7152	5.30394	0.797983	0.206
Chiromantes dehaani	8.89323	4.39144	0.80114	0.2092
Chiromantes dehaani	5.58893	4.13631	0.784003	0.2004
Chiromantes dehaani	9.63179	2.93166	0.802031	0.2122
Chiromantes dehaani	11.4842	3.86465	0.795653	0.2156
Chiromantes dehaani	8.77254	3.6256	0.841061	0.2224
Chiromantes dehaani	6.91398	2.44805	0.830609	0.2044
Chiromantes dehaani	8.66262	1.73746	0.772294	0.2496
Chiromantes dehaani	10.8998	1.15575	0.83471	0.248
Chiromantes dehaani	8.5516	2.95814	0.824311	0.243
Chiromantes dehaani	11.7164	6.19101	0.816274	0.246374
Chiromantes dehaani	11.2463	2.97517	0.846759	0.225348
Chiromantes dehaani	11.4269	4.24009	0.809248	0.256083
Chiromantes dehaani	9.21977	2.98013	0.824636	0.261483
Chiromantes dehaani	9.15236	2.50386	0.850317	0.231265
Chiromantes dehaani	8.26725	3.69542	0.74931	0.204505
Chiromantes dehaani	10.3438	1.13213	0.730054	0.250976
Chiromantes dehaani	11.2559	2.92485	0.746277	0.238466
Chiromantes dehaani	10.1054	1.02761	0.801442	0.248565
Chiromantes dehaani	6.79779	12.5737	0.810613	0.200738
Chiromantes dehaani	6.96921	4.66633	0.794951	0.22366
Chiromantes dehaani	7.34896	4.93022	0.821768	0.210378
Chiromantes dehaani	6.33385	5.05761	0.775792	0.2084
Chiromantes dehaani	10.147	2.27058	0.888506	0.2556
Chiromantes dehaani	7.79959	1.51638	0.843948	0.2824
Chiromantes dehaani	14.3414	4.23984	0.745427	0.2756
Chiromantes dehaani	11.6777	2.60908	0.813633	0.2744
Chiromantes dehaani	8.59779	2.21284	0.8568	0.2944
Chiromantes dehaani	9.73491	5.6554	0.784706	0.225
Chiromantes dehaani	6.77498	3.36538	0.770337	0.2854
Chiromantes dehaani	4.58106	2.41059	0.816703	0.2894
Chiromantes dehaani	4.28721	6.60863	0.822145	0.2846
Chiromantes dehaani	6.91454	5.23245	0.731724	0.2608
Chiromantes dehaani	5.01148	5.10438	0.782285	0.2576
Chiromantes dehaani	6.29717	3.92664	0.757268	0.2438
Chiromantes dehaani	6.25046	2.39471	0.771606	0.273
Chiromantes dehaani	4.29718	5.42339	0.801475	0.2684
Chiromantes dehaani	8.96103	3.027	0.749036	0.2968
Chiromantes dehaani	7.51483	1.82276	0.802371	0.3038
Chiromantes dehaani	6.80198	4.27473	0.822611	0.3038
Chiromantes dehaani	6.20623	1.88547	0.79082	0.286
Chiromantes dehaani	3.95043	2.52872	0.786406	0.3056
Chiromantes dehaani	5.62656	3.52325	0.772985	0.2832
Chiromantes dehaani	4.97099	2.68869	0.782754	0.3736
Chiromantes dehaani	5.90646	1.92708	0.768688	0.2932
Chiromantes dehaani	7.60536	4.58318	0.743967	0.2758
Chiromantes dehaani	4.55337	4.22036	0.789084	0.2406
Chiromantes dehaani	4.21672	6.64841	0.778284	0.2666
Chiromantes dehaani	7.41323	6.59648	0.778853	0.2568
Chiromantes dehaani	8.23197	8.23357	0.763229	0.2498
Chiromantes dehaani	6.99429	4.5464	0.754402	0.2524
Chiromantes dehaani	4.71727	3.5713	0.708388	0.2488
Chiromantes dehaani	6.43653	4.16441	0.755047	0.262
Chiromantes dehaani	8.80859	4.26119	0.739023	0.2682
Chiromantes dehaani	5.81323	3.82879	0.758895	0.2726
Chiromantes dehaani	4.56476	2.28704	0.754451	0.2726
Chiromantes dehaani	5.33362	1.16768	0.689892	0.2626
Chiromantes dehaani	7.72311	2.01159	0.791683	0.283
Chiromantes dehaani	5.5272	0.847421	0.74576	0.2608
Chiromantes dehaani	7.91391	3.46993	0.701891	0.2662
Chiromantes dehaani	8.01535	4.02978	0.766574	0.2706
Chiromantes dehaani	8.08752	2.91245	0.758113	0.2656
Chiromantes dehaani	5.64644	6.14566	0.79252	0.2706
Chiromantes dehaani	6.70897	4.27278	0.78127	0.2668
Chiromantes dehaani	4.40274	4.88738	0.746484	0.2536
Chiromantes dehaani	6.34867	2.52778	0.708395	0.2712
Chiromantes dehaani	6.35772	7.06533	0.764094	0.2794
Chiromantes dehaani	6.16443	1.55616	0.735531	0.2654
Chiromantes dehaani	3.31955	8.81674	0.749371	0.2476
Chiromantes dehaani	2.62971	5.68627	0.727566	0.2784
Chiromantes dehaani	5.1897	7.54281	0.738311	0.2654
Chiromantes dehaani	5.02167	3.98714	0.763908	0.261
Chiromantes dehaani	6.71505	1.9155	0.811371	0.2946
Chiromantes dehaani	5.01376	1.79202	0.813141	0.2924
Chiromantes dehaani	9.64523	2.02963	0.693378	0.3316
Chiromantes dehaani	8.70567	2.76875	0.739569	0.2994
Chiromantes dehaani	5.97139	2.23931	0.790193	0.2912
Chiromantes dehaani	6.03409	2.27848	0.747472	0.3086
Chiromantes dehaani	8.18672	2.01517	0.800863	0.269228
Chiromantes dehaani	8.88741	2.92754	0.78127	0.303198
Chiromantes dehaani	8.34523	3.60143	0.806795	0.292149
Chiromantes dehaani	8.48619	3.39531	0.714707	0.291812
Chiromantes dehaani	8.97401	3.8408	0.743174	0.304626
Chiromantes dehaani	9.15625	1.67153	0.739203	0.228769
Chiromantes dehaani	5.65839	1.87593	0.724753	0.291609
Chiromantes dehaani	7.19855	5.61216	0.760796	0.246095
Chiromantes dehaani	12.8458	2.44655	0.689394	0.25624
Chiromantes dehaani	11.4071	6.59293	0.795874	0.282163
Chiromantes dehaani	10.7558	3.45768	0.792967	0.27891
Chiromantes dehaani	9.21912	4.64171	0.779087	0.31525
Chiromantes dehaani	7.57211	3.55381	0.763194	0.314168
Chiromantes dehaani	9.33465	3.28453	0.68657	0.270935
Chiromantes dehaani	8.84797	2.97938	0.765626	0.283431
Chiromantes dehaani	10.4066	2.55909	0.751001	0.265271
Chiromantes dehaani	12.4355	5.27203	0.74442	0.302677
Chiromantes dehaani	4.43612	3.42687	0.799316	0.238463
Chiromantes dehaani	8.28421	3.65571	0.739405	0.273671
Chiromantes dehaani	11.1106	4.40401	0.775503	0.225642
Chiromantes dehaani	14.0796	2.63092	0.738846	0.251285
Chiromantes dehaani	10.8622	3.82326	0.757382	0.247028
Chiromantes dehaani	6.37723	8.50148	0.787422	0.210355
Chiromantes dehaani	9.07981	6.76817	0.766366	0.232653
Chiromantes dehaani	11.3563	6.37532	0.814724	0.280215
Chiromantes dehaani	8.90685	4.82903	0.846164	0.246498
Chiromantes dehaani	5.7835	4.10663	0.844207	0.238837
Chiromantes dehaani	7.93174	4.62371	0.791624	0.242481
Chiromantes dehaani	11.0109	2.44619	0.880155	0.238909
Chiromantes dehaani	8.00905	2.1541	0.827648	0.292806
Chiromantes dehaani	12.8942	2.23142	0.768712	0.246621
Chiromantes dehaani	11.3291	3.93669	0.797964	0.268828
Chiromantes dehaani	12.4326	4.50407	0.866633	0.237298
Chiromantes dehaani	7.97916	4.62011	0.843232	0.285273
Chiromantes dehaani	8.16691	4.42669	0.83195	0.308188
Chiromantes dehaani	9.43987	6.98195	0.790193	0.235211
Chiromantes dehaani	10.601	3.76616	0.767581	0.252784
Chiromantes dehaani	11.688	6.1693	0.729839	0.239922
Chiromantes dehaani	10.166	3.25494	0.743695	0.26585
Chiromantes dehaani	12.4374	3.09088	0.629927	0.222014
Chiromantes dehaani	11.8289	6.46652	0.702804	0.317985
Chiromantes dehaani	12.8156	4.1887	0.665654	0.240395
Chiromantes dehaani	13.7555	6.09052	0.602962	0.255709
Chiromantes dehaani	15.796	4.83413	0.631217	0.283817
Chiromantes dehaani	12.3677	8.67113	0.67732	0.309407
Chiromantes dehaani	18.2819	10.063	0.635464	0.32325
Chiromantes dehaani	17.2392	7.68828	0.646297	0.288725
Chiromantes dehaani	14.7993	7.75704	0.649738	0.251607
Chiromantes dehaani	15.6982	7.89226	0.638395	0.305863
Chiromantes dehaani	6.02587	2.81196	0.752803	0.2638
Chiromantes dehaani	4.22584	1.77767	0.721123	0.2866
Chiromantes dehaani	4.61815	2.30522	0.750669	0.2724
Chiromantes dehaani	7.26883	3.61947	0.77331	0.2542
Chiromantes dehaani	6.12956	1.96332	0.799894	0.2522
Chiromantes dehaani	4.27595	2.48467	0.801729	0.2712
Chiromantes dehaani	4.19303	1.80235	0.833636	0.268
Chiromantes dehaani	4.24306	2.61907	0.73486	0.2638
Chiromantes dehaani	4.52649	5.34179	0.783646	0.2488
Chiromantes dehaani	2.66872	6.12271	0.725423	0.258646
Chiromantes dehaani	2.87992	4.18593	0.759113	0.276813
Chiromantes dehaani	9.17093	3.15245	0.811831	0.268516
Chiromantes dehaani	6.31505	2.3441	0.739305	0.273559
Chiromantes dehaani	8.91025	3.39715	0.691691	0.275573
Chiromantes dehaani	8.52778	2.52692	0.738085	0.286278
Chiromantes dehaani	8.66922	2.90733	0.761101	0.267842
Chiromantes dehaani	10.9995	2.3649	0.771761	0.262718
Chiromantes dehaani	4.1954	3.79965	0.757026	0.264128
Chiromantes dehaani	6.98797	3.86457	0.733098	0.275305
Chiromantes dehaani	8.37141	4.72816	0.769816	0.238316
Chiromantes dehaani	12.0713	5.22561	0.747329	0.260399
Chiromantes dehaani	9.56806	4.67149	0.719333	0.25715
Chiromantes dehaani	5.9393	4.69105	0.725978	0.271345
Chiromantes dehaani	8.60929	2.96943	0.715388	0.260071
Chiromantes dehaani	12.1245	1.59835	0.711219	0.27572
Chiromantes dehaani	9.16935	3.47349	0.77331	0.260749
Chiromantes dehaani	4.85419	2.74673	0.750487	0.275941
Chiromantes dehaani	8.69147	2.85973	0.751788	0.293127
Chiromantes dehaani	10.4212	2.70808	0.772695	0.293624
Chiromantes dehaani	7.90636	3.68919	0.750895	0.270839
Chiromantes dehaani	11.9074	3.46071	0.77121	0.289037
Chiromantes dehaani	11.5557	2.39358	0.725827	0.280741
Chiromantes dehaani	11.3587	2.14595	0.740331	0.279475
Chiromantes dehaani	8.90624	3.30671	0.747457	0.274291
Chiromantes dehaani	8.58071	3.49928	0.767137	0.280029
Chiromantes dehaani	8.35628	3.33274	0.731337	0.282243
Chiromantes dehaani	11.1725	1.26394	0.71266	0.286692
Chiromantes dehaani	10.9705	3.60987	0.704613	0.245266
Chiromantes dehaani	9.48301	1.42603	0.711983	0.307488
Chiromantes dehaani	7.57499	8.03579	0.733429	0.239382
Chiromantes dehaani	7.98345	4.52465	0.778906	0.278997
Chiromantes dehaani	8.23355	6.14633	0.779642	0.238581
Chiromantes dehaani	7.38246	5.21187	0.71544	0.27835
Chiromantes dehaani	11.395	2.12678	0.784525	0.267286
Chiromantes dehaani	8.18679	2.2673	0.767571	0.272875
Chiromantes dehaani	15.6221	5.97505	0.759812	0.274501
Chiromantes dehaani	12.3911	1.90212	0.771682	0.301165
Chiromantes dehaani	10.6652	3.17884	0.68859	0.302004
Chiromantes dehaani	10.4649	2.01425	0.740506	0.296641
Chiromantes dehaani	10.9072	2.74665	0.797655	0.293688
Chiromantes dehaani	9.13032	3.66919	0.748468	0.308426
Chiromantes dehaani	8.69862	2.48164	0.78669	0.275346
Chiromantes dehaani	10.5219	1.86566	0.692347	0.262342
Chiromantes dehaani	8.00251	1.74861	0.674357	0.261252
Chiromantes dehaani	8.4506	2.68334	0.721399	0.251846
Chiromantes dehaani	5.82706	3.27449	0.769685	0.251994
Chiromantes dehaani	5.33258	5.84399	0.781217	0.271125
Chiromantes dehaani	12.9439	4.29564	0.737084	0.254583
Chiromantes dehaani	11.6228	4.79041	0.839007	0.37318
Chiromantes dehaani	11.309	3.24729	0.861645	0.271769
Chiromantes dehaani	9.5413	6.29406	0.858696	0.318128
Chiromantes dehaani	5.06307	4.88424	0.793485	0.282769
Chiromantes dehaani	8.02559	3.50562	0.730849	0.279739
Chiromantes dehaani	6.71252	4.82653	0.815868	0.280623
Chiromantes dehaani	8.12185	2.53711	0.724146	0.264877
Chiromantes dehaani	11.3602	2.6315	0.775319	0.272498
Chiromantes dehaani	4.00603	4.24605	0.76807	0.268426
Chiromantes dehaani	6.25762	5.73291	0.782724	0.270515
Chiromantes dehaani	8.54441	3.52993	0.77587	0.251625
Chiromantes dehaani	10.5911	3.10043	0.774163	0.281637
Chiromantes dehaani	9.51859	2.44366	0.78208	0.266057
Chiromantes dehaani	5.7184	2.52582	0.735337	0.305592
Chiromantes dehaani	8.89717	3.04564	0.741055	0.26355
Chiromantes dehaani	10.7393	3.62397	0.782355	0.270692
Chiromantes dehaani	8.15149	3.54815	0.754953	0.272786
Chiromantes dehaani	5.12656	2.79599	0.777121	0.272393
Chiromantes dehaani	7.52845	5.42437	0.765517	0.290476
Chiromantes dehaani	10.4371	3.19952	0.782328	0.279373
Chiromantes dehaani	7.73062	4.17898	0.760832	0.269897
Chiromantes dehaani	12.0176	5.03513	0.807622	0.272327
Chiromantes dehaani	9.87192	3.45056	0.70985	0.279645
Chiromantes dehaani	10.1662	4.1501	0.771536	0.270011
Chiromantes dehaani	7.31888	2.7665	0.779153	0.278772
Chiromantes dehaani	8.26025	3.37975	0.76873	0.268783
Chiromantes dehaani	7.80975	2.39363	0.766596	0.284714
Chiromantes dehaani	10.2461	4.43673	0.659868	0.278356
Chiromantes dehaani	10.169	4.92488	0.737215	0.259221
Chiromantes dehaani	10.1023	4.0616	0.743284	0.262444
Chiromantes dehaani	6.38994	6.77818	0.754515	0.281333
Chiromantes dehaani	4.43909	5.01695	0.796688	0.263093
Chiromantes dehaani	6.41583	5.02939	0.741662	0.259318
Chiromantes dehaani	5.64528	5.15945	0.702489	0.252281
Chiromantes dehaani	9.85962	2.38193	0.785846	0.273036
Chiromantes dehaani	6.52237	4.6703	0.790415	0.291259
Chiromantes dehaani	10.9565	4.17503	0.79228	0.287018
Chiromantes dehaani	10.616	4.86578	0.783395	0.285525
Chiromantes dehaani	11.7463	10.6786	0.71617	0.265244
Chiromantes dehaani	7.99879	4.45366	0.77231	0.2809
Chiromantes dehaani	8.58692	2.0142	0.801482	0.269228
Chiromantes dehaani	8.88741	2.92754	0.78127	0.303198
Chiromantes dehaani	8.34523	3.60143	0.806795	0.292149
Chiromantes dehaani	8.48619	3.39531	0.714707	0.291812
Chiromantes dehaani	8.97401	3.8408	0.743174	0.304626
Chiromantes dehaani	9.15625	1.67153	0.739203	0.228769
Chiromantes dehaani	5.65839	1.87593	0.724753	0.291609
Chiromantes dehaani	7.19855	5.61216	0.760796	0.246095
Chiromantes dehaani	12.8582	4.28715	0.733494	0.324012
Chiromantes dehaani	10.4418	5.04165	0.799007	0.304356
Chiromantes dehaani	9.62921	4.48387	0.814431	0.292596
Chiromantes dehaani	9.17719	6.42235	0.800464	0.297226
Chiromantes dehaani	5.42898	4.20453	0.733996	0.307261
Chiromantes dehaani	8.97425	7.00009	0.731909	0.300816
Chiromantes dehaani	7.9035	4.55014	0.790068	0.313759
Chiromantes dehaani	9.98555	5.68452	0.738691	0.294984
Chiromantes dehaani	11.2636	3.51359	0.778045	0.355817
Chiromantes dehaani	5.67525	2.47034	0.721196	0.217178
Chiromantes dehaani	7.66928	8.51013	0.752529	0.273737
Chiromantes dehaani	9.53171	3.22167	0.76003	0.255696
Chiromantes dehaani	11.63	3.03798	0.779701	0.195123
Chiromantes dehaani	10.7986	0.763441	0.757915	0.27137
Chiromantes dehaani	5.24073	1.95143	0.718815	0.275195
Chiromantes dehaani	9.45668	2.99175	0.731733	0.27289
Chiromantes dehaani	11.766	4.21663	0.685773	0.351902
Chiromantes dehaani	8.48192	2.30079	0.667194	0.278539
Chiromantes dehaani	10.7177	4.63289	0.673626	0.286486
Chiromantes dehaani	13.1941	8.35137	0.649314	0.312063
Chiromantes dehaani	16.469	7.15825	0.732856	0.307851
Chiromantes dehaani	12.1854	5.77729	0.67655	0.293781
Chiromantes dehaani	16.3249	6.83332	0.657222	0.322862
Chiromantes dehaani	16.5598	5.84781	0.654171	0.292443
Chiromantes dehaani	16.5902	7.96342	0.694647	0.291157
Chiromantes dehaani	13.2175	3.22769	0.635719	0.307203
Chiromantes dehaani	13.4506	6.30783	0.640225	0.302278
Chiromantes dehaani	12.4568	4.66951	0.609917	0.294763
Chiromantes dehaani	16.2196	5.78647	0.626973	0.289347
Chiromantes dehaani	15.3574	6.92556	0.666767	0.301016
Chiromantes dehaani	14.9994	4.60175	0.579576	0.300435
Chiromantes dehaani	12.4374	3.09088	0.629927	0.222014
Chiromantes dehaani	11.8289	6.46652	0.702804	0.317985
Chiromantes dehaani	12.8156	4.1887	0.665654	0.240395
Chiromantes dehaani	13.7555	6.09052	0.602962	0.255709
Chiromantes dehaani	15.796	4.83413	0.631217	0.283817
Chiromantes dehaani	12.3677	8.67113	0.67732	0.309407
Chiromantes dehaani	18.2819	10.063	0.635464	0.32325
Chiromantes dehaani	17.2392	7.68828	0.646297	0.288725
Chiromantes dehaani	14.7993	7.75704	0.649738	0.251607
Chiromantes dehaani	15.6982	7.89226	0.638395	0.305863
Chiromantes dehaani	9.65865	2.93691	0.721106	0.279018
Chiromantes dehaani	10.939	3.48987	0.766242	0.276867
Chiromantes dehaani	9.04092	4.73773	0.798273	0.254512
Chiromantes dehaani	9.56485	5.0466	0.66724	0.248956
Chiromantes dehaani	9.48676	2.98892	0.699213	0.259576
Chiromantes dehaani	9.8888	3.5637	0.710956	0.255593
Chiromantes dehaani	5.09595	5.0461	0.694306	0.252109
Chiromantes dehaani	6.41947	4.65494	0.763906	0.258927
Chiromantes dehaani	12.8458	2.44655	0.689394	0.25624
Chiromantes dehaani	11.4071	6.59293	0.795874	0.282163
Chiromantes dehaani	10.7558	3.45768	0.792967	0.27891
Chiromantes dehaani	9.21912	4.64171	0.779087	0.31525
Chiromantes dehaani	7.57211	3.55381	0.763194	0.314168
Chiromantes dehaani	9.33465	3.28453	0.68657	0.270935
Chiromantes dehaani	8.84797	2.97938	0.765626	0.283431
Chiromantes dehaani	10.4066	2.55909	0.751001	0.265271
Chiromantes dehaani	12.4355	5.27203	0.74442	0.302677
Chiromantes dehaani	4.43612	3.42687	0.799316	0.238463
Chiromantes dehaani	8.28421	3.65571	0.739405	0.273671
Chiromantes dehaani	11.1106	4.40401	0.775503	0.225642
Chiromantes dehaani	14.0796	2.63092	0.738846	0.251285
Chiromantes dehaani	10.8622	3.82326	0.757382	0.247028
Chiromantes dehaani	6.57042	3.55384	0.731168	0.238815
Chiromantes dehaani	10.9393	3.14698	0.733477	0.255213
Chiromantes dehaani	10.7985	1.33929	0.720286	0.237531
Chiromantes dehaani	9.67944	3.40784	0.711501	0.26181
Chiromantes dehaani	5.74979	3.21816	0.761559	0.247392
Chiromantes dehaani	8.97784	3.85485	0.724304	0.298542
Chiromantes dehaani	4.8631	2.95153	0.797214	0.265928
Chiromantes dehaani	8.39001	3.42295	0.729376	0.257087
Chiromantes dehaani	13.3086	3.69262	0.748828	0.264766
Chiromantes dehaani	11.3413	4.19712	0.727255	0.316964
Chiromantes dehaani	12.2897	4.65963	0.755101	0.333166
Chiromantes dehaani	8.52646	3.3262	0.770065	0.266714
Chiromantes dehaani	9.17085	3.07177	0.674826	0.350458
Chiromantes dehaani	9.84925	2.81902	0.745457	0.245297
Chiromantes dehaani	12.4923	3.016	0.778172	0.27355
Chiromantes dehaani	10.977	4.02839	0.716239	0.303238
Chiromantes dehaani	11.0565	2.74517	0.688914	0.270184
Chiromantes dehaani	8.15501	7.13812	0.732025	0.224287
Chiromantes dehaani	8.93993	4.72688	0.675461	0.286341
Chiromantes dehaani	9.72072	5.31301	0.689459	0.265191
Chiromantes dehaani	8.36251	2.9187	0.695396	0.286966
Chiromantes dehaani	11.5353	1.18032	0.717561	0.328607
Chiromantes dehaani	9.58109	4.60563	0.724211	0.341653
Chiromantes dehaani	14.5904	6.64504	0.724214	0.315274
Chiromantes dehaani	12.8974	5.99945	0.709269	0.286636
Chiromantes dehaani	7.21922	2.14544	0.715886	0.281845
Chiromantes dehaani	11.0392	2.90568	0.691036	0.28103
Chiromantes dehaani	8.06173	4.11946	0.877457	0.242916
Chiromantes dehaani	9.66892	3.16474	0.86348	0.24214
Chiromantes dehaani	9.46877	4.60671	0.896012	0.2563
Chiromantes dehaani	8.2922	6.45456	0.713628	0.25459
Chiromantes dehaani	8.43795	4.56235	0.84038	0.296837
Chiromantes dehaani	9.02395	8.28766	0.869595	0.292734
Chiromantes dehaani	4.4443	4.43122	0.864729	0.25547
Chiromantes dehaani	6.78344	3.56498	0.914415	0.301654
Chiromantes dehaani	12.9832	5.39525	0.886768	0.316482
Chiromantes dehaani	11.6237	3.55707	0.906685	0.248162
Chiromantes dehaani	10.3896	3.65054	0.927601	0.262508
Chiromantes dehaani	8.88373	1.68928	0.881784	0.235849
Chiromantes dehaani	5.8242	1.63012	0.865924	0.259765
Chiromantes dehaani	8.28766	3.27184	0.804355	0.233214
Chiromantes dehaani	8.94696	0.769941	0.79497	0.322695
Chiromantes dehaani	10.787	3.96183	0.780459	0.240105
Chiromantes dehaani	11.4409	5.77102	0.840098	0.243591
Chiromantes dehaani	3.52895	5.29382	0.817114	0.216769
Chiromantes dehaani	7.39459	4.41571	0.791946	0.291347
Chiromantes dehaani	9.98059	7.75705	0.852762	0.267778
Chiromantes dehaani	12.1153	8.73014	0.840215	0.267024
Chiromantes dehaani	10.6341	7.63578	0.821517	0.235198
Chiromantes dehaani	6.37723	8.50148	0.787422	0.210355
Chiromantes dehaani	9.07981	6.76817	0.766366	0.232653
Chiromantes dehaani	11.3563	6.37532	0.814724	0.280215
Chiromantes dehaani	8.90685	4.82903	0.846164	0.246498
Chiromantes dehaani	5.7835	4.10663	0.844207	0.238837
Chiromantes dehaani	7.93174	4.62371	0.791624	0.242481
Chiromantes dehaani	11.0109	2.44619	0.880155	0.238909
Chiromantes dehaani	8.00905	2.1541	0.827648	0.292806
Chiromantes dehaani	12.8942	2.23142	0.768712	0.246621
Chiromantes dehaani	11.3291	3.93669	0.797964	0.268828
Chiromantes dehaani	12.4326	4.50407	0.866633	0.237298
Chiromantes dehaani	7.97916	4.62011	0.843232	0.285273
Chiromantes dehaani	8.16691	4.42669	0.83195	0.308188
Chiromantes dehaani	9.43987	6.98195	0.790193	0.235211
Chiromantes dehaani	10.601	3.76616	0.767581	0.252784
Chiromantes dehaani	11.688	6.1693	0.729839	0.239922
Chiromantes dehaani	10.166	3.25494	0.743695	0.26585
Chiromantes dehaani	7.98803	11.4112	0.846535	0.259073
Chiromantes dehaani	8.24631	6.10781	0.854562	0.248007
Chiromantes dehaani	7.45501	13.1226	0.87865	0.185565
Chiromantes dehaani	9.0539	5.50249	0.834305	0.231022
Chiromantes dehaani	11.6422	6.5011	0.91762	0.239613
Chiromantes dehaani	8.00331	1.32881	0.89346	0.254053
Chiromantes dehaani	13.3223	1.77048	0.845204	0.298443
Chiromantes dehaani	12.77	3.37529	0.870224	0.260148
Chiromantes dehaani	10.264	2.02675	0.84561	0.243411
Chiromantes dehaani	11.1853	3.59691	0.812762	0.356958
Chiromantes dehaani	9.29974	3.59059	0.557106	0.246238
Chiromantes dehaani	6.63062	4.32925	0.647565	0.287414
Chiromantes dehaani	7.70212	9.03007	0.680563	0.284681
Chiromantes dehaani	5.71817	6.4	0.54693	0.228757
Chiromantes dehaani	6.65018	5.44712	0.632137	0.241482
Chiromantes dehaani	6.27791	7.36764	0.607469	0.235483
Chiromantes dehaani	6.30902	5.73463	0.624617	0.241058
Chiromantes dehaani	4.7585	5.93677	0.61396	0.224878
Chiromantes dehaani	10.1174	4.48535	0.583092	0.23464
Chiromantes dehaani	8.05469	2.19164	0.687326	0.266452
Chiromantes dehaani	7.1212	3.56666	0.699396	0.255747
Chiromantes dehaani	6.20129	1.81457	0.686284	0.271403
Chiromantes dehaani	4.44704	1.12998	0.662479	0.278039
Chiromantes dehaani	6.14787	2.12621	0.675183	0.281389
Chiromantes dehaani	6.03324	2.06706	0.602894	0.275896
Chiromantes dehaani	7.03388	1.93778	0.677696	0.272619
Chiromantes dehaani	8.52562	2.38412	0.700856	0.253858
Chiromantes dehaani	5.06472	4.58002	0.595505	0.25349
Chiromantes dehaani	5.5045	4.48228	0.624403	0.25001
Chiromantes dehaani	6.15978	7.43666	0.625114	0.217194
Chiromantes dehaani	9.53229	7.53247	0.624353	0.230374
Chiromantes dehaani	8.45647	7.38633	0.667771	0.217122
Chiromantes dehaani	5.62209	4.01325	0.594657	0.249806
Chiromantes dehaani	7.44694	4.66561	0.588149	0.222442
Chiromantes dehaani	10.5227	3.71173	0.627155	0.245712
Chiromantes dehaani	6.39661	6.70864	0.661565	0.244418
Chiromantes dehaani	5.14048	4.74441	0.634617	0.227079
Chiromantes dehaani	5.18723	2.13416	0.605746	0.24691
Chiromantes dehaani	9.27943	4.83997	0.660812	0.234679
Chiromantes dehaani	5.45999	3.15857	0.647553	0.234859
Chiromantes dehaani	9.58078	1.57065	0.650928	0.26367
Chiromantes dehaani	8.41192	4.78176	0.578057	0.249865
Chiromantes dehaani	8.42555	2.28112	0.626174	0.257673
Chiromantes dehaani	6.01206	4.93489	0.644471	0.249072
Chiromantes dehaani	7.52637	2.73997	0.648659	0.252821
Chiromantes dehaani	6.14487	3.71279	0.62171	0.249833
Chiromantes dehaani	9.48826	5.34386	0.628807	0.229964
Chiromantes dehaani	9.30151	7.27251	0.609597	0.220642
Chiromantes dehaani	6.67216	4.08819	0.635919	0.23856
Chiromantes dehaani	6.16644	7.55101	0.640964	0.212617
Chiromantes dehaani	4.21331	3.49413	0.603513	0.251404
Chiromantes dehaani	6.03264	5.16255	0.582975	0.220222
Chiromantes dehaani	4.80221	8.70968	0.610343	0.202819
Chiromantes dehaani	8.55667	4.09261	0.617993	0.248324
Chiromantes dehaani	6.2342	2.21722	0.63228	0.260345
Chiromantes dehaani	8.19193	3.14056	0.637087	0.256965
Chiromantes dehaani	8.77128	2.28503	0.650414	0.258732
Chiromantes dehaani	10.2254	7.21259	0.661132	0.242613
Chiromantes dehaani	8.53438	2.11043	0.610125	0.262147
Chiromantes dehaani	8.21659	5.84138	0.558061	0.300033
Chiromantes dehaani	4.79611	1.72009	0.588133	0.315772
Chiromantes dehaani	4.30966	5.12504	0.61642	0.280345
Chiromantes dehaani	5.86528	4.02971	0.517806	0.276456
Chiromantes dehaani	5.84619	2.17521	0.512049	0.276479
Chiromantes dehaani	5.73988	1.60965	0.588495	0.286197
Chiromantes dehaani	8.9277	4.21047	0.531224	0.277136
Chiromantes dehaani	8.22899	5.79465	0.576899	0.310769
Chiromantes dehaani	8.64529	4.92555	0.607237	0.300041
Chiromantes dehaani	6.86718	5.01605	0.617274	0.293113
Chiromantes dehaani	5.95804	5.06089	0.632958	0.295332
Chiromantes dehaani	6.02551	7.76048	0.64395	0.295114
Chiromantes dehaani	4.86433	5.58507	0.625656	0.304117
Chiromantes dehaani	5.89028	4.61674	0.592688	0.299966
Chiromantes dehaani	5.01774	5.35241	0.613014	0.304542
Chiromantes dehaani	5.74508	5.20639	0.627385	0.29558
Chiromantes dehaani	7.66347	3.17305	0.551048	0.29234
Chiromantes dehaani	7.37104	3.72359	0.598305	0.269927
Chiromantes dehaani	5.24296	6.51693	0.584836	0.336754
Chiromantes dehaani	5.91318	3.71319	0.566062	0.270765
Chiromantes dehaani	7.79982	4.13579	0.593052	0.280345
Chiromantes dehaani	5.50253	3.78071	0.561986	0.272683
Chiromantes dehaani	5.71791	2.00976	0.562381	0.339814
Chiromantes dehaani	6.57838	3.21221	0.603762	0.294832
Chiromantes dehaani	9.05983	3.5851	0.577788	0.288284
Chiromantes dehaani	5.82432	3.55822	0.588277	0.302515
Chiromantes dehaani	6.37923	3.90733	0.576536	0.277306
Chiromantes dehaani	6.84309	5.12292	0.519114	0.286424
Chiromantes dehaani	6.85102	4.08081	0.626882	0.311353
Chiromantes dehaani	6.52123	3.82644	0.61019	0.291132
Chiromantes dehaani	8.52356	6.68657	0.573222	0.28582
Chiromantes dehaani	6.73344	4.42611	0.542359	0.299195
Chiromantes dehaani	7.0026	5.28012	0.561983	0.29287
Chiromantes dehaani	5.03877	4.1747	0.584398	0.286595
Chiromantes dehaani	5.87004	3.69984	0.604477	0.315656
Chiromantes dehaani	5.20583	1.96396	0.543304	0.298151
Chiromantes dehaani	7.28182	4.17618	0.521825	0.304854
Chiromantes dehaani	6.8305	4.20374	0.577721	0.290771
Chiromantes dehaani	7.10357	4.00869	0.568181	0.314278
Chiromantes dehaani	4.87396	6.11503	0.569873	0.277061
Chiromantes dehaani	5.56991	4.96181	0.57126	0.336605
Chiromantes dehaani	5.67557	3.64197	0.526604	0.303385
Chiromantes dehaani	6.6229	3.99297	0.562042	0.315487
Chiromantes dehaani	6.85606	3.01507	0.605477	0.287581
Chiromantes dehaani	6.40502	5.1229	0.540869	0.338401
Chiromantes dehaani	8.64955	5.76273	0.585912	0.308732
Chiromantes dehaani	7.2826	4.93018	0.559261	0.296819
Chiromantes dehaani	8.64462	9.1698	0.570382	0.282352
Chiromantes dehaani	7.83519	5.49228	0.529323	0.300678
Chiromantes dehaani	13.0257	4.76044	0.68929	0.265954
Chiromantes dehaani	13.9795	3.08161	0.703323	0.278005
Chiromantes dehaani	12.4246	6.4184	0.73455	0.248397
Chiromantes dehaani	10.0042	7.43692	0.589472	0.228399
Chiromantes dehaani	11.7848	5.93163	0.623776	0.253072
Chiromantes dehaani	11.713	5.1618	0.675125	0.245908
Chiromantes dehaani	5.07498	2.69236	0.687005	0.261947
Chiromantes dehaani	10.6708	3.09612	0.724055	0.270728
Chiromantes dehaani	15.4662	5.85959	0.643011	0.247333
Chiromantes dehaani	13.8015	3.68101	0.749042	0.269301
Chiromantes dehaani	14.1969	2.74231	0.728208	0.281628
Chiromantes dehaani	12.6383	3.44122	0.751438	0.281411
Chiromantes dehaani	6.0936	5.5876	0.668564	0.268527
Chiromantes dehaani	12.2288	1.98866	0.637903	0.325521
Chiromantes dehaani	11.5895	2.16001	0.721972	0.289295
Chiromantes dehaani	12.9202	3.59104	0.685037	0.255124
Chiromantes dehaani	15.6616	5.37838	0.716691	0.263499
Chiromantes dehaani	6.31141	5.23137	0.68435	0.25614
Chiromantes dehaani	11.8348	3.68177	0.697819	0.282274
Chiromantes dehaani	13.2725	5.96307	0.696588	0.24629
Chiromantes dehaani	15.1282	12.0709	0.695395	0.215827
Chiromantes dehaani	12.6421	6.82618	0.693026	0.23709
Chiromantes dehaani	9.09543	6.91831	0.643909	0.244359
Chiromantes dehaani	11.9674	7.23391	0.605476	0.22252
Chiromantes dehaani	14.7104	8.23068	0.678093	0.222427
Chiromantes dehaani	11.472	4.919	0.61817	0.257119
Chiromantes dehaani	7.15661	6.56223	0.693529	0.230601
Chiromantes dehaani	11.4248	2.12478	0.674132	0.315474
Chiromantes dehaani	14.102	3.07524	0.744344	0.279681
Chiromantes dehaani	12.2694	2.21244	0.720876	0.290736
Chiromantes dehaani	13.3086	3.69262	0.748828	0.264766
Chiromantes dehaani	11.3413	4.19712	0.727255	0.316964
Chiromantes dehaani	12.2897	4.65963	0.755101	0.333166
Chiromantes dehaani	8.52646	3.3262	0.770065	0.266714
Chiromantes dehaani	9.17085	3.07177	0.674826	0.350458
Chiromantes dehaani	9.84925	2.81902	0.745457	0.245297
Chiromantes dehaani	12.4923	3.016	0.778172	0.27355
Chiromantes dehaani	10.977	4.02839	0.716239	0.303238
Chiromantes dehaani	11.0565	2.74517	0.688914	0.270184
Chiromantes dehaani	7.98803	11.4112	0.846535	0.259073
Chiromantes dehaani	8.24631	6.10781	0.854562	0.248007
Chiromantes dehaani	7.45501	13.1226	0.87865	0.185565
Chiromantes dehaani	9.0539	5.50249	0.834305	0.231022
Chiromantes dehaani	15.796	4.83413	0.631217	0.283817
Chiromantes dehaani	12.3677	8.67113	0.67732	0.309407
Chiromantes dehaani	18.2819	10.063	0.635464	0.32325
Chiromantes dehaani	17.2392	7.68828	0.646297	0.288725
Chiromantes dehaani	14.7993	7.75704	0.649738	0.251607
Chiromantes dehaani	15.6982	7.89226	0.638395	0.305863
Chiromantes dehaani	7.83694	3.42742	0.78527	0.267194
Chiromantes dehaani	7.43803	5.51438	0.78885	0.258196
Chiromantes dehaani	6.60938	2.40472	0.639799	0.280563
Chiromantes dehaani	5.71817	6.4	0.54693	0.228757
Chiromantes dehaani	6.65018	5.44712	0.632137	0.241482
Chiromantes dehaani	6.27791	7.36764	0.607469	0.235483
Chiromantes dehaani	6.30902	5.73463	0.624617	0.241058
Chiromantes dehaani	4.7585	5.93677	0.61396	0.224878
Chiromantes dehaani	10.1174	4.48535	0.583092	0.23464
Chiromantes dehaani	8.05469	2.19164	0.687326	0.266452
Chiromantes dehaani	7.1212	3.56666	0.699396	0.255747
Chiromantes dehaani	6.20129	1.81457	0.686284	0.271403
Chiromantes dehaani	4.44704	1.12998	0.662479	0.278039
Chiromantes dehaani	6.14787	2.12621	0.675183	0.281389
Chiromantes dehaani	6.03324	2.06706	0.602894	0.275896
Chiromantes dehaani	7.03388	1.93778	0.677696	0.272619
Chiromantes dehaani	8.52562	2.38412	0.695439	0.253858
Chiromantes dehaani	5.06472	4.58002	0.595505	0.25349
Chiromantes dehaani	9.53229	7.53247	0.624353	0.230374
Chiromantes dehaani	8.45647	7.38633	0.667771	0.217122
Chiromantes dehaani	5.62209	4.01325	0.594657	0.249806
Chiromantes dehaani	7.44694	4.66561	0.588149	0.222442
Chiromantes dehaani	10.5227	3.71173	0.627155	0.245712
Chiromantes dehaani	6.39661	6.70864	0.661565	0.244418
Chiromantes dehaani	5.14048	4.74441	0.634617	0.227079
Chiromantes dehaani	5.18723	2.13416	0.605746	0.24691
Chiromantes dehaani	9.27943	4.83997	0.660812	0.234679
Chiromantes dehaani	5.45999	3.15857	0.647553	0.234859
Chiromantes dehaani	8.48192	2.30079	0.667194	0.278539
Chiromantes dehaani	10.7177	4.63289	0.673626	0.286486
Chiromantes dehaani	13.1941	8.35137	0.649314	0.312063
Chiromantes dehaani	16.469	7.15825	0.732856	0.307851
Chiromantes dehaani	12.1854	5.77729	0.67655	0.293781
Chiromantes dehaani	16.3249	6.83332	0.657222	0.322862
Chiromantes dehaani	16.5598	5.84781	0.654171	0.292443
Chiromantes dehaani	13.2175	3.22769	0.635719	0.307203
Chiromantes dehaani	8.65601	9.18039	0.613005	0.309728
Chiromantes dehaani	12.4568	4.66951	0.609917	0.294763
Chiromantes dehaani	5.94091	10.6694	0.668839	0.325971
Chiromantes dehaani	16.2196	5.78647	0.626973	0.289347
Chiromantes dehaani	12.4374	3.09088	0.629927	0.222014
Chiromantes dehaani	9.7072	5.63465	0.619752	0.273065
Chiromantes dehaani	6.24352	7.79196	0.625821	0.289522
Chiromantes dehaani	7.91961	7.51154	0.591698	0.288336
Chiromantes dehaani	13.7555	6.09052	0.602962	0.255709
Chiromantes dehaani	10.9565	4.17503	0.79228	0.287018
Chiromantes dehaani	10.616	4.86578	0.783395	0.285525
Chiromantes dehaani	11.7463	10.6786	0.71617	0.265244
Chiromantes dehaani	7.99879	4.45366	0.77231	0.2809
Chiromantes dehaani	6.60938	2.40472	0.639799	0.280563
Chiromantes dehaani	4.47931	3.99973	0.659603	0.29817
Chiromantes dehaani	4.55455	4.8187	0.68796	0.262506
Chiromantes dehaani	6.06043	2.24821	0.594829	0.24699
Chiromantes dehaani	4.61445	5.08368	0.640109	0.248456
Chiromantes dehaani	5.03066	1.92444	0.647391	0.272953
Chiromantes dehaani	8.87084	2.7641	0.616767	0.268421
Chiromantes dehaani	4.75578	5.07826	0.637305	0.235813
Chiromantes dehaani	8.13215	4.44743	0.611831	0.261815
Chiromantes dehaani	6.38232	6.63699	0.665354	0.25141
Chiromantes dehaani	6.43931	5.67097	0.707417	0.287192
Chiromantes dehaani	5.92702	8.84687	0.666828	0.287486
Chiromantes dehaani	4.63287	6.34951	0.607635	0.279657
Chiromantes dehaani	5.53977	6.94763	0.613163	0.270385
Chiromantes dehaani	4.58043	6.68578	0.640921	0.305525
Chiromantes dehaani	5.71612	4.75312	0.583169	0.297089
Chiromantes dehaani	6.51908	4.66961	0.595841	0.295587
Chiromantes dehaani	6.72273	2.48734	0.637889	0.231281
Chiromantes dehaani	4.35281	6.56576	0.614929	0.265826
Chiromantes dehaani	6.37948	3.06296	0.586504	0.274738
Chiromantes dehaani	6.91446	4.4183	0.616404	0.25463
Chiromantes dehaani	5.0083	1.45995	0.61467	0.270309
Chiromantes dehaani	5.70644	4.61752	0.586754	0.260327
Chiromantes dehaani	6.18158	4.2756	0.526472	0.277929
Chiromantes dehaani	7.79511	4.28889	0.62012	0.291408
Chiromantes dehaani	5.50262	4.07818	0.629439	0.246436
Chiromantes dehaani	5.47173	4.80433	0.600171	0.286684
Chiromantes dehaani	6.00921	5.57661	0.590546	0.314684
Chiromantes dehaani	7.28406	3.53058	0.596182	0.298648
Chiromantes dehaani	4.65365	4.35618	0.653507	0.305974
Chiromantes dehaani	8.23184	5.40593	0.581451	0.28494
Chiromantes dehaani	6.96286	4.19354	0.594404	0.303473
Chiromantes dehaani	6.84564	6.56529	0.675297	0.279792
Chiromantes dehaani	4.91302	3.53698	0.640979	0.260518
Chiromantes dehaani	5.92824	6.22471	0.600794	0.276234
Chiromantes dehaani	4.72905	6.31779	0.597588	0.275597
Chiromantes dehaani	6.55309	6.99259	0.655736	0.308452
Chiromantes dehaani	6.79753	6.63909	0.621915	0.291109
Chiromantes dehaani	6.08114	4.30387	0.627791	0.31877
Chiromantes dehaani	5.30977	6.85905	0.679082	0.245527
Chiromantes dehaani	4.74256	5.28342	0.687398	0.293204
Chiromantes dehaani	3.45282	4.32452	0.632877	0.240194
Chiromantes dehaani	7.01115	4.2977	0.615899	0.28457
Chiromantes dehaani	6.83581	3.1334	0.698696	0.27927
Chiromantes dehaani	5.20132	4.86847	0.699334	0.288604
Chiromantes dehaani	8.52922	5.17131	0.634852	0.293535
Chiromantes dehaani	7.252	7.21894	0.660581	0.32181
Chiromantes dehaani	9.78725	15.1259	0.688565	0.285794
Chiromantes dehaani	6.29127	5.14812	1.47488	0.317773
Chiromantes dehaani	29.8976	3.91491	0.599767	0.218193
Chiromantes dehaani	32.1911	3.46676	0.64647	0.2106
Chiromantes dehaani	29.712	4.48638	0.664061	0.4564
Chiromantes dehaani	28.7625	4.3764	0.624547	0.2162
Chiromantes dehaani	28.5797	4.33595	0.583302	0.1728
Chiromantes dehaani	10.1123	1.09289	0.574751	0.2064
Chiromantes dehaani	17.3095	6.71186	0.6138	0.258
Chiromantes dehaani	38.186	6.08416	0.615163	0.241
Chiromantes dehaani	34.9971	2.75405	0.621684	0.273
Chiromantes dehaani	33.4757	3.46472	0.667743	0.3108
Chiromantes dehaani	31.6966	2.86537	0.586255	0.231
Chiromantes dehaani	21.0852	3.4133	0.638195	0.2702
Chiromantes dehaani	28.4358	1.72894	0.603352	0.3422
Chiromantes dehaani	8.25797	5.50693	0.631369	0.2884
Chiromantes dehaani	31.2563	2.97124	0.623902	0.2694
Chiromantes dehaani	36.8286	6.80462	0.624355	0.2176
Chiromantes dehaani	11.6084	4.94275	0.622845	0.2078
Chiromantes dehaani	26.1257	5.25055	0.631125	0.2144
Chiromantes dehaani	28.9218	5.69958	0.608046	0.2202
Chiromantes dehaani	37.1068	6.59347	0.625695	0.173
Chiromantes dehaani	34.9362	7.41553	0.635478	0.2016
Chiromantes dehaani	18.0839	3.3806	0.565732	0.2
Chiromantes dehaani	29.0384	3.61101	0.543095	0.2042
Chiromantes dehaani	41.4237	4.18413	0.603332	0.207
Chiromantes dehaani	32.6898	3.59432	0.58908	0.1978
Chiromantes dehaani	24.2137	3.95423	0.633109	0.242
Chiromantes dehaani	27.5292	2.72678	0.620295	0.2324
Chiromantes dehaani	34.5703	2.6826	0.676369	0.2268
Chiromantes dehaani	28.1218	2.56806	0.538307	0.2254
Chiromantes dehaani	38.4813	5.77087	0.603816	0.24
Chiromantes dehaani	36.2574	2.85236	0.62889	0.2314
Chiromantes dehaani	37.2885	5.15127	0.623744	0.25
Chiromantes dehaani	28.2508	2.59744	0.618232	0.247
Chiromantes dehaani	28.9372	3.67901	0.622091	0.2068
Chiromantes dehaani	15.9101	3.59248	0.628827	0.2532
Chiromantes dehaani	10.6014	4.65582	0.586959	0.2438
Chiromantes dehaani	32.4195	6.87961	0.60008	0.2786
Chiromantes dehaani	29.62	5.1299	0.668631	0.2434
Chiromantes dehaani	24.046	14.0504	0.622009	0.2506
Chiromantes dehaani	28.66	4.30454	0.543676	0.4892
Chiromantes dehaani	10.4229	7.60116	0.562365	0.199
Chiromantes dehaani	9.48866	5.30391	0.548667	0.18
Chiromantes dehaani	32.1076	5.07659	0.650601	0.201
Chiromantes dehaani	26.5342	3.19736	0.646517	0.4428
Chiromantes dehaani	38.6259	12.1381	0.720016	0.284
Chiromantes dehaani	38.4164	9.87994	0.6475	0.247
Chiromantes dehaani	30.5138	3.05589	0.626389	0.2262
Chiromantes dehaani	23.4785	4.8006	0.613208	0.266
Chiromantes dehaani	25.2225	8.19795	0.619074	0.2506
Chiromantes haematocheir	15.2022	7.3586	0.637797	0.515477
Chiromantes haematocheir	14.4714	4.52232	0.627169	0.350414
Chiromantes haematocheir	13.8715	4.80187	0.652188	0.353954
Chiromantes haematocheir	10.5619	8.46969	0.611586	0.302594
Chiromantes haematocheir	11.4139	7.56425	0.584304	0.32836
Chiromantes haematocheir	12.3257	7.2146	0.553552	0.338565
Chiromantes haematocheir	7.19716	4.85482	0.582858	0.347604
Chiromantes haematocheir	11.8659	6.78754	0.61724	0.336684
Chiromantes haematocheir	15.2898	9.74297	0.634957	0.34418
Chiromantes haematocheir	15.4935	2.58764	0.640476	0.354625
Chiromantes haematocheir	15.6416	2.87268	0.601533	0.358501
Chiromantes haematocheir	15.1032	1.24109	0.66765	0.3674
Chiromantes haematocheir	10.9545	1.05193	0.62875	0.359956
Chiromantes haematocheir	11.7615	4.04102	0.602919	0.347958
Chiromantes haematocheir	12.5748	1.65869	0.634223	0.374455
Chiromantes haematocheir	14.3741	5.67944	0.620488	0.338813
Chiromantes haematocheir	16.2972	7.32632	0.652439	0.334546
Chiromantes haematocheir	7.08379	7.99037	0.615523	0.3475
Chiromantes haematocheir	10.4242	2.29143	0.625485	0.353218
Chiromantes haematocheir	15.4698	9.89805	0.631309	0.326653
Chiromantes haematocheir	17.9127	5.74631	0.603378	0.352065
Chiromantes haematocheir	14.453	7.75439	0.530212	0.313905
Chiromantes haematocheir	8.72312	7.8992	0.608061	0.341365
Chiromantes haematocheir	13.7446	4.83706	0.557009	0.343529
Chiromantes haematocheir	18.7379	6.38644	2.35348	0.3353
Chiromantes haematocheir	15.1779	5.45443	0.5666	0.341522
Chiromantes haematocheir	7.83244	4.13796	0.631817	0.341053
Chiromantes haematocheir	10.191	29.2974	0.528053	0.381625
Chiromantes haematocheir	15.6116	2.06188	0.510065	0.380144
Chiromantes haematocheir	11.1313	4.43666	0.558074	0.339218
Chiromantes haematocheir	16.6745	2.96476	0.571818	0.347596
Chiromantes haematocheir	15.784	4.28116	0.556996	0.358557
Chiromantes haematocheir	15.6962	2.39318	0.443857	0.362932
Chiromantes haematocheir	13.6815	4.7552	0.600646	0.363314
Chiromantes haematocheir	10.9894	4.22542	0.57061	0.366995
Chiromantes haematocheir	13.8161	3.20776	0.521157	0.345257
Chiromantes haematocheir	16.8599	4.70316	0.556763	0.36008
Chiromantes haematocheir	15.1607	4.00572	0.549215	0.335305
Chiromantes haematocheir	13.03	6.10226	0.575177	0.369575
Chiromantes haematocheir	11.5453	9.91764	0.574849	0.313238
Chiromantes haematocheir	12.2912	8.38502	0.54618	0.307292
Chiromantes haematocheir	11.2635	6.09344	0.573774	0.338131
Chiromantes haematocheir	9.62321	6.53652	0.581106	0.350141
Chiromantes haematocheir	14.9408	4.38405	0.593261	0.374304
Chiromantes haematocheir	12.7765	3.92565	0.576523	0.341037
Chiromantes haematocheir	16.9676	4.72965	0.564594	0.35425
Chiromantes haematocheir	15.7563	4.68738	0.523027	0.332012
Chiromantes haematocheir	13.2148	5.4419	0.606913	0.372206
Chiromantes haematocheir	14.1748	5.44945	0.541558	0.34801
Chiromantes haematocheir	10.4984	3.4937	0.997459	0.281031
Chiromantes haematocheir	7.39301	3.7147	0.988722	0.304342
Chiromantes haematocheir	6.54835	4.74629	1.00932	0.303174
Chiromantes haematocheir	7.09966	3.67576	0.906433	0.286896
Chiromantes haematocheir	7.08091	3.30545	0.893691	0.25416
Chiromantes haematocheir	6.9632	2.40567	0.921863	0.25136
Chiromantes haematocheir	9.55624	2.17222	0.89834	0.275881
Chiromantes haematocheir	7.43557	6.51997	0.943228	0.311699
Chiromantes haematocheir	9.06122	4.69961	0.9379	0.260911
Chiromantes haematocheir	8.2332	4.46586	0.948728	0.314145
Chiromantes haematocheir	8.23273	1.51929	0.861674	0.256094
Chiromantes haematocheir	8.32826	2.37549	0.953426	0.301448
Chiromantes haematocheir	6.24775	3.44306	0.925004	0.310882
Chiromantes haematocheir	6.10748	4.59971	0.871884	0.285374
Chiromantes haematocheir	6.09753	3.02905	0.936977	0.303143
Chiromantes haematocheir	8.03308	3.52217	0.941551	0.264087
Chiromantes haematocheir	8.08113	6.57198	0.938651	0.260054
Chiromantes haematocheir	6.64818	4.7081	0.931168	0.278119
Chiromantes haematocheir	6.02596	5.16803	0.917436	0.285166
Chiromantes haematocheir	9.10399	5.6998	0.969142	0.262637
Chiromantes haematocheir	9.96953	6.50748	0.961838	0.262309
Chiromantes haematocheir	7.15773	8.53417	0.82525	0.239133
Chiromantes haematocheir	6.81305	2.1787	0.873043	0.275942
Chiromantes haematocheir	7.55089	2.65872	0.901885	0.275934
Chiromantes haematocheir	9.40561	1.68079	0.89941	0.265987
Chiromantes haematocheir	7.89548	3.23053	0.866116	0.269607
Chiromantes haematocheir	5.87566	2.28884	0.932026	0.2925
Chiromantes haematocheir	8.22681	2.2774	0.844878	0.279425
Chiromantes haematocheir	9.31952	4.035	0.865599	0.323221
Chiromantes haematocheir	7.32865	3.09163	0.940328	0.318004
Chiromantes haematocheir	9.64826	2.95615	0.930053	0.323376
Chiromantes haematocheir	8.85307	3.10852	0.918384	0.314308
Chiromantes haematocheir	9.10308	2.45836	0.897724	0.309135
Chiromantes haematocheir	7.65434	2.94212	0.911579	0.298713
Chiromantes haematocheir	6.0049	1.55388	0.895814	0.296781
Chiromantes haematocheir	8.46075	3.08173	0.880656	0.310336
Chiromantes haematocheir	10.1019	2.66638	0.856133	0.310698
Chiromantes haematocheir	8.71984	3.91543	0.916973	0.276649
Chiromantes haematocheir	7.92872	4.07654	0.860517	0.295181
Chiromantes haematocheir	6.13384	5.41634	0.886472	0.266744
Chiromantes haematocheir	8.55282	6.15208	0.826977	0.290125
Chiromantes haematocheir	5.99124	4.63855	0.900299	0.29928
Chiromantes haematocheir	7.04306	4.45926	0.860024	0.288994
Chiromantes haematocheir	8.68392	0.889415	0.94276	0.276569
Chiromantes haematocheir	7.71827	3.28511	0.904207	0.323318
Chiromantes haematocheir	9.53209	3.40382	0.86205	0.295705
Chiromantes haematocheir	9.85674	4.8341	0.863712	0.30167
Chiromantes haematocheir	8.45245	5.73129	0.932174	0.311805
Chiromantes haematocheir	8.71232	5.47993	0.873629	0.301201
Chiromantes haematocheir	13.821	2.68783	0.916589	0.204619
Chiromantes haematocheir	13.9661	2.34233	0.916192	0.241923
Chiromantes haematocheir	14.0044	2.75903	0.883707	0.20676
Chiromantes haematocheir	12.683	5.52376	0.758903	0.23203
Chiromantes haematocheir	13.1019	4.73802	0.856283	0.182184
Chiromantes haematocheir	12.5506	6.58589	0.897314	0.207574
Chiromantes haematocheir	5.29532	3.43795	0.902229	0.256874
Chiromantes haematocheir	8.18923	3.41127	0.870747	0.22726
Chiromantes haematocheir	16.9211	3.06187	0.89732	0.220225
Chiromantes haematocheir	16.2691	5.55161	0.948124	0.283738
Chiromantes haematocheir	15.6177	2.55752	0.945795	0.23614
Chiromantes haematocheir	13.392	2.59395	0.936686	0.237295
Chiromantes haematocheir	9.47495	3.55598	0.871118	0.270744
Chiromantes haematocheir	13.3439	2.5209	0.875967	0.246334
Chiromantes haematocheir	12.3069	5.1786	0.878282	0.196387
Chiromantes haematocheir	14.1636	1.81564	0.887582	0.217071
Chiromantes haematocheir	15.6111	4.90727	0.877885	0.246266
Chiromantes haematocheir	7.28863	1.65076	0.893167	0.20185
Chiromantes haematocheir	11.2575	4.49678	0.888798	0.2732
Chiromantes haematocheir	15.8901	4.08703	0.923132	0.2784
Chiromantes haematocheir	16.7957	5.77542	0.871398	0.208421
Chiromantes haematocheir	13.6652	3.87313	0.854557	0.2234
Chiromantes haematocheir	9.79221	3.05677	0.878925	0.1838
Chiromantes haematocheir	14.838	2.23082	0.84684	0.2142
Chiromantes haematocheir	16.5386	3.92033	0.86323	0.2184
Chiromantes haematocheir	13.4065	1.97285	0.906331	0.2362
Chiromantes haematocheir	11.0085	2.48018	0.915922	0.2014
Chiromantes haematocheir	14.1455	6.43493	0.823952	0.219
Chiromantes haematocheir	15.4155	1.62182	0.927604	0.2322
Chiromantes haematocheir	11.7143	3.88549	0.876783	0.261
Chiromantes haematocheir	17.5372	5.31927	0.936479	0.2076
Chiromantes haematocheir	15.5124	3.11957	0.891076	0.2478
Chiromantes haematocheir	16.0423	2.39328	0.896714	0.2594
Chiromantes haematocheir	13.0645	3.19774	0.89437	0.2408
Chiromantes haematocheir	13.0637	3.68763	0.891318	0.272
Chiromantes haematocheir	13.1956	4.72117	0.85241	0.2012
Chiromantes haematocheir	14.705	2.56342	0.807985	0.2438
Chiromantes haematocheir	15.3525	4.02243	0.887352	0.239
Chiromantes haematocheir	13.9956	4.04095	0.880045	0.2332
Chiromantes haematocheir	12.7301	5.03174	0.878897	0.2486
Chiromantes haematocheir	10.9738	3.13463	0.854449	0.2096
Chiromantes haematocheir	12.3418	5.94421	0.865524	0.2268
Chiromantes haematocheir	11.3482	1.5591	0.900259	0.2122
Chiromantes haematocheir	14.8194	2.22665	0.917225	0.2554
Chiromantes haematocheir	11.995	2.93008	0.910202	0.2644
Chiromantes haematocheir	17.641	3.39785	0.89454	0.2656
Chiromantes haematocheir	16.7854	5.79774	0.920996	0.2606
Chiromantes haematocheir	13.9475	3.18328	0.944468	0.252
Chiromantes haematocheir	12.8089	1.72254	0.891319	0.195831
Chiromantes haematocheir	10.3747	1.73118	0.767613	0.28
Chiromantes haematocheir	15.0204	1.1906	0.841264	0.2652
Chiromantes haematocheir	5.55837	3.60575	0.807861	0.254343
Chiromantes haematocheir	8.11886	2.57581	0.662301	0.21266
Chiromantes haematocheir	6.97306	2.26537	0.794867	0.235487
Chiromantes haematocheir	6.69778	5.29272	0.77835	0.250301
Chiromantes haematocheir	7.70807	3.15242	0.764981	0.252799
Chiromantes haematocheir	6.05312	3.72048	0.764456	0.221022
Chiromantes haematocheir	10.6406	5.26815	0.782395	0.240386
Chiromantes haematocheir	8.72072	6.18103	0.80697	0.226356
Chiromantes haematocheir	8.33948	3.11403	0.845976	0.245005
Chiromantes haematocheir	8.0297	4.60768	0.748347	0.266038
Chiromantes haematocheir	5.46993	4.0112	0.741529	0.24361
Chiromantes haematocheir	7.46685	4.85114	0.77339	0.245239
Chiromantes haematocheir	6.26441	5.24549	0.784503	0.243724
Chiromantes haematocheir	7.54575	1.58236	0.760913	0.223487
Chiromantes haematocheir	9.30347	4.4937	0.780644	0.236748
Chiromantes haematocheir	7.2849	1.52425	0.678474	0.247625
Chiromantes haematocheir	5.94192	3.90058	0.768243	0.206289
Chiromantes haematocheir	9.33415	2.52205	0.731667	0.211023
Chiromantes haematocheir	12.1276	5.00497	0.766371	0.301891
Chiromantes haematocheir	8.81547	4.97681	0.724836	0.236994
Chiromantes haematocheir	6.46918	3.45713	0.731999	0.213804
Chiromantes haematocheir	10.1461	2.41443	0.704409	0.227406
Chiromantes haematocheir	10.4702	3.8445	0.757045	0.235607
Chiromantes haematocheir	8.0012	3.00498	0.749462	0.24502
Chiromantes haematocheir	7.63333	5.53107	0.771118	0.229227
Chiromantes haematocheir	7.21692	2.05237	0.725851	0.214764
Chiromantes haematocheir	8.68064	3.70251	0.835099	0.266609
Chiromantes haematocheir	6.81688	6.63181	0.770686	0.249883
Chiromantes haematocheir	10.7721	5.20331	0.776171	0.257977
Chiromantes haematocheir	8.81175	4.92097	0.792213	0.233416
Chiromantes haematocheir	9.06971	3.64518	0.775147	0.312023
Chiromantes haematocheir	7.67564	2.99717	0.781801	0.288027
Chiromantes haematocheir	7.13864	4.51787	0.793034	0.309127
Chiromantes haematocheir	6.61081	1.87739	0.754437	0.273611
Chiromantes haematocheir	8.9702	4.62574	0.713014	0.243007
Chiromantes haematocheir	9.58947	4.83793	0.727356	0.248854
Chiromantes haematocheir	8.87724	3.47243	0.721272	0.213414
Chiromantes haematocheir	7.06771	3.18408	0.781683	0.2632
Chiromantes haematocheir	5.70689	3.79442	0.728436	0.235
Chiromantes haematocheir	6.78091	1.50131	0.819366	0.2122
Chiromantes haematocheir	7.25663	2.78709	0.759203	0.2406
Chiromantes haematocheir	8.26308	3.31272	0.754973	0.2182
Chiromantes haematocheir	7.00612	3.95387	0.790678	0.249
Chiromantes haematocheir	10.4008	3.50517	0.780988	0.2536
Chiromantes haematocheir	9.89931	5.04263	0.725829	0.2742
Chiromantes haematocheir	8.67008	4.53549	0.798225	0.2568
Chiromantes haematocheir	7.93663	6.0332	0.744774	0.217
Chiromantes haematocheir	7.16485	3.68344	0.861362	0.2708
Chiromantes haematocheir	5.99044	6.67708	0.850683	0.2496
Chiromantes haematocheir	5.76296	3.77668	0.871096	0.3534
Chiromantes haematocheir	7.00574	4.02922	0.828345	0.2274
Chiromantes haematocheir	6.71053	2.06946	0.841992	0.222
Chiromantes haematocheir	1.1085	1.1085	0.818328	0.228
Chiromantes haematocheir	8.36729	3.92752	0.845081	0.2808
Chiromantes haematocheir	6.59194	4.35675	0.878464	0.2494
Chiromantes haematocheir	10.0751	3.47983	0.83625	0.2506
Chiromantes haematocheir	9.00054	6.70419	0.897307	0.2578
Chiromantes haematocheir	8.29898	5.73776	0.910663	0.2744
Chiromantes haematocheir	7.78211	6.24161	0.872182	0.2594
Chiromantes haematocheir	6.23427	4.423	0.810505	0.2718
Chiromantes haematocheir	7.43218	3.89425	0.818587	0.2674
Chiromantes haematocheir	6.31823	7.36398	0.890573	0.2718
Chiromantes haematocheir	7.06481	2.8679	0.818234	0.2454
Chiromantes haematocheir	9.3502	5.90553	0.833531	0.2622
Chiromantes haematocheir	7.33229	2.38115	0.863087	0.2436
Chiromantes haematocheir	6.50663	6.88165	0.841985	0.258
Chiromantes haematocheir	7.90234	3.1746	0.878524	0.2398
Chiromantes haematocheir	10.3343	6.27155	0.859473	0.2702
Chiromantes haematocheir	7.67344	3.19647	0.833745	0.259
Chiromantes haematocheir	2.63191	8.79441	0.792468	0.2538
Chiromantes haematocheir	8.39898	3.17408	0.822602	0.247
Chiromantes haematocheir	9.55596	6.36234	0.767528	0.2452
Chiromantes haematocheir	7.37052	4.51368	0.807442	0.2416
Chiromantes haematocheir	7.10421	4.18187	0.855863	0.2544
Chiromantes haematocheir	7.85267	6.94319	0.860579	0.2436
Chiromantes haematocheir	8.77563	5.48031	0.890471	0.2794
Chiromantes haematocheir	7.12243	4.98694	0.819329	0.2468
Chiromantes haematocheir	9.62006	5.26841	0.873411	0.2638
Chiromantes haematocheir	8.89194	4.32444	0.787843	0.2532
Chiromantes haematocheir	9.85807	6.45904	0.840344	0.2684
Chiromantes haematocheir	7.36161	3.96723	0.871629	0.2872
Chiromantes haematocheir	7.67346	7.02807	0.802796	0.2684
Chiromantes haematocheir	6.68576	2.84471	0.819893	0.2778
Chiromantes haematocheir	7.49597	5.73562	0.758817	0.2832
Chiromantes haematocheir	7.68579	2.05032	0.833	0.2674
Chiromantes haematocheir	7.40544	4.35713	0.806224	0.2764
Chiromantes haematocheir	6.30401	1.62139	0.838891	0.239
Chiromantes haematocheir	5.45208	4.84572	0.766534	0.263
Chiromantes haematocheir	7.51475	3.54241	0.831276	0.2654
Chiromantes haematocheir	7.51007	3.53499	0.872806	0.248
Chiromantes haematocheir	8.55487	5.25628	0.873324	0.2624
Chiromantes haematocheir	8.02009	8.35599	0.893198	0.2946
Chiromantes haematocheir	12.0156	7.74764	0.820079	0.291
Chiromantes haematocheir	9.16479	6.56504	0.846444	0.2912
Chiromantes haematocheir	9.93313	8.44255	0.743957	0.2688
Chiromantes haematocheir	7.06576	7.43985	0.851341	0.2828
Chiromantes haematocheir	10.3918	2.23854	0.757793	0.2664
Chiromantes haematocheir	8.46607	3.05096	0.798299	0.255
Chiromantes haematocheir	9.23254	2.03711	0.805829	0.263
Chiromantes haematocheir	8.98814	6.22318	0.800223	0.223705
Chiromantes haematocheir	8.39652	2.51644	0.750702	0.224432
Chiromantes haematocheir	9.75422	2.21364	0.758309	0.192787
Chiromantes haematocheir	5.59123	1.29823	0.770884	0.242894
Chiromantes haematocheir	7.28528	3.60094	0.819539	0.250512
Chiromantes haematocheir	13.2833	2.67226	0.72224	0.224691
Chiromantes haematocheir	11.2406	5.70999	0.824459	0.267694
Chiromantes haematocheir	10.7923	3.57177	0.861601	0.203613
Chiromantes haematocheir	10.0732	2.45183	0.76873	0.269448
Chiromantes haematocheir	6.03799	4.21515	0.778453	0.277494
Chiromantes haematocheir	9.72997	5.06554	0.770059	0.278323
Chiromantes haematocheir	7.55052	4.8458	0.830566	0.2928
Chiromantes haematocheir	9.9312	4.09854	0.761802	0.269391
Chiromantes haematocheir	11.0649	3.85002	0.827036	0.202243
Chiromantes haematocheir	5.53344	3.28185	0.80652	0.202723
Chiromantes haematocheir	8.00062	7.27875	0.786072	0.209568
Chiromantes haematocheir	11.1218	2.93604	0.790927	0.221284
Chiromantes haematocheir	13.2571	3.22853	0.770262	0.225296
Chiromantes haematocheir	10.2858	3.19132	0.773036	0.22213
Chiromantes haematocheir	7.46154	2.47866	0.784237	0.212635
Chiromantes haematocheir	9.93075	2.15788	0.780743	0.207
Chiromantes haematocheir	12.6176	4.49186	0.761388	0.228354
Chiromantes haematocheir	8.56278	2.48503	0.797337	0.234081
Chiromantes haematocheir	8.02409	3.45449	0.803153	0.217938
Chiromantes haematocheir	8.90997	4.14609	0.778165	0.233377
Chiromantes haematocheir	11.2926	2.87748	0.780157	0.259026
Chiromantes haematocheir	9.58283	4.70966	0.784886	0.281582
Chiromantes haematocheir	11.8467	3.3619	0.746864	0.253041
Chiromantes haematocheir	11.4558	2.25949	0.783029	0.273923
Chiromantes haematocheir	11.2166	1.05642	0.813	0.248087
Chiromantes haematocheir	9.82855	3.28001	0.798974	0.201785
Chiromantes haematocheir	9.48011	1.60708	0.732891	0.269328
Chiromantes haematocheir	9.23875	2.36002	0.733053	0.220005
Chiromantes haematocheir	9.61402	3.50223	0.643233	0.25442
Chiromantes haematocheir	10.7298	4.20064	0.786145	0.254011
Chiromantes haematocheir	10.493	3.89952	0.719687	0.28063
Chiromantes haematocheir	8.5422	2.82434	0.768824	0.250164
Chiromantes haematocheir	0.288612	7.60838	0.726696	0.288612
Chiromantes haematocheir	7.91429	2.81908	0.766573	0.272509
Chiromantes haematocheir	8.52285	2.97535	0.803321	0.269893
Chiromantes haematocheir	10.7197	3.76198	0.823187	0.277495
Chiromantes haematocheir	8.61591	5.78091	0.791577	0.284949
Chiromantes haematocheir	14.0806	5.45744	0.761838	0.27956
Chiromantes haematocheir	11.9465	4.58222	0.805731	0.268257
Chiromantes haematocheir	9.99421	2.75141	0.790754	0.278344
Chiromantes haematocheir	9.82498	5.20828	0.750139	0.241585
Chiromantes haematocheir	8.61579	2.20879	0.871295	0.33416
Chiromantes haematocheir	4.72803	3.75508	0.873519	0.330533
Chiromantes haematocheir	5.6805	3.11124	0.90349	0.300074
Chiromantes haematocheir	8.61688	4.68664	0.789224	0.290444
Chiromantes haematocheir	7.02713	1.64607	0.803187	0.288265
Chiromantes haematocheir	7.2122	2.61091	0.822338	0.277946
Chiromantes haematocheir	6.1011	1.36841	0.869699	0.317701
Chiromantes haematocheir	7.1519	4.51458	0.868438	0.281685
Chiromantes haematocheir	10.7591	3.24272	0.807632	0.281787
Chiromantes haematocheir	9.18964	5.2661	0.870182	0.337259
Chiromantes haematocheir	8.77849	4.68885	0.913448	0.272453
Chiromantes haematocheir	7.44585	3.34807	0.875308	0.336749
Chiromantes haematocheir	4.66103	4.1889	0.824377	0.307419
Chiromantes haematocheir	7.48824	2.79351	0.861766	0.324679
Chiromantes haematocheir	6.10787	5.09183	0.873346	0.330734
Chiromantes haematocheir	7.41278	3.35584	0.858308	0.286935
Chiromantes haematocheir	9.45655	5.10366	0.853381	0.297632
Chiromantes haematocheir	5.33027	1.30088	0.82786	0.301779
Chiromantes haematocheir	5.04654	4.54639	0.876709	0.300202
Chiromantes haematocheir	8.2678	6.41137	0.870093	0.279092
Chiromantes haematocheir	10.4234	4.83368	0.856088	0.271262
Chiromantes haematocheir	7.70843	2.15257	0.878835	0.262819
Chiromantes haematocheir	5.03192	4.03031	0.876709	0.288894
Chiromantes haematocheir	0.316754	7.58738	1.66044	0.847672
Chiromantes haematocheir	10.8269	3.94453	0.823912	0.305917
Chiromantes haematocheir	7.67229	2.98068	0.856398	0.306089
Chiromantes haematocheir	4.99963	3.77975	0.882612	0.285743
Chiromantes haematocheir	7.00049	4.81892	0.863005	0.329664
Chiromantes haematocheir	8.97551	3.75248	0.915477	0.335838
Chiromantes haematocheir	7.51815	3.90583	0.802252	0.311977
Chiromantes haematocheir	10.7802	3.93242	0.846659	0.313088
Chiromantes haematocheir	8.93949	2.77593	0.789058	0.319092
Chiromantes haematocheir	9.32998	5.45451	0.837818	0.324487
Chiromantes haematocheir	7.08773	2.19264	0.878363	0.32088
Chiromantes haematocheir	6.36493	2.15114	0.81179	0.316555
Chiromantes haematocheir	6.08962	3.13156	0.826308	0.305403
Chiromantes haematocheir	7.05524	3.95224	0.736312	0.309588
Chiromantes haematocheir	9.33927	2.15322	0.829487	0.303696
Chiromantes haematocheir	8.14623	3.90213	0.812159	0.320418
Chiromantes haematocheir	7.01384	2.25078	0.860394	0.2732
Chiromantes haematocheir	4.78438	4.67913	0.805278	0.3264
Chiromantes haematocheir	6.85758	1.79979	0.837651	0.2814
Chiromantes haematocheir	8.3953	3.38435	0.882766	0.322
Chiromantes haematocheir	8.86787	2.64621	0.89954	0.3402
Chiromantes haematocheir	6.17184	3.95861	0.88636	0.3332
Chiromantes haematocheir	12.1497	5.42226	0.847349	0.3302
Chiromantes haematocheir	9.05576	5.2747	0.795554	0.324
Chiromantes haematocheir	8.46747	3.38485	0.88837	0.3468
Chiromantes haematocheir	6.93875	4.6536	0.786182	0.30817
Chiromantes haematocheir	11.6936	3.23838	0.854341	0.278643
Chiromantes haematocheir	9.80282	2.64853	0.915443	0.280781
Chiromantes haematocheir	10.0726	5.85634	0.907164	0.285126
Chiromantes haematocheir	9.92974	3.37087	0.793291	0.267689
Chiromantes haematocheir	9.47648	2.24454	0.843241	0.314456
Chiromantes haematocheir	9.84061	3.91155	0.870675	0.23854
Chiromantes haematocheir	5.80086	2.5941	0.871663	0.26502
Chiromantes haematocheir	7.81342	3.64111	0.842748	0.251229
Chiromantes haematocheir	7.61813	4.02945	0.900711	0.259172
Chiromantes haematocheir	11.6673	5.20263	0.909884	0.269767
Chiromantes haematocheir	11.5489	3.5874	0.925743	0.266457
Chiromantes haematocheir	11.3764	4.49624	0.827862	0.281913
Chiromantes haematocheir	7.94696	3.47422	0.84894	0.274768
Chiromantes haematocheir	10.7473	4.32772	0.811398	0.290239
Chiromantes haematocheir	9.85047	6.50469	0.914936	0.299887
Chiromantes haematocheir	10.823	2.29533	0.835942	0.283829
Chiromantes haematocheir	12.7273	4.72426	0.861077	0.264971
Chiromantes haematocheir	6.04061	3.15494	0.900824	0.24443
Chiromantes haematocheir	8.6661	5.59033	0.823514	0.287704
Chiromantes haematocheir	11.6212	3.91236	0.877193	0.233852
Chiromantes haematocheir	14.5294	2.36428	0.837965	0.244192
Chiromantes haematocheir	8.51061	2.86068	0.846724	0.264402
Chiromantes haematocheir	11.3261	1.76232	0.851912	0.243317
Chiromantes haematocheir	14.3792	5.36356	0.856058	0.266056
Chiromantes haematocheir	9.82538	3.52494	0.831217	0.269723
Chiromantes haematocheir	7.84349	2.835	0.868386	0.266038
Chiromantes haematocheir	9.89447	5.13833	0.813552	0.286739
Chiromantes haematocheir	12.2798	4.26807	0.892232	0.289137
Chiromantes haematocheir	10.4249	4.01319	0.835042	0.289806
Chiromantes haematocheir	13.5403	5.41007	0.877677	0.266811
Chiromantes haematocheir	11.9354	2.81971	0.868324	0.269409
Chiromantes haematocheir	13.1249	3.03601	0.825953	0.206529
Chiromantes haematocheir	9.96106	3.9919	0.86074	0.278329
Chiromantes haematocheir	10.3822	3.15523	0.882594	0.283205
Chiromantes haematocheir	8.89546	3.06147	0.814898	0.24209
Chiromantes haematocheir	11.1078	4.7755	0.790365	0.271553
Chiromantes haematocheir	12.5173	3.92071	0.8204	0.2728
Chiromantes haematocheir	11.7701	3.00635	0.843427	0.275318
Chiromantes haematocheir	9.33041	3.26394	0.834435	0.255762
Chiromantes haematocheir	9.02073	4.61462	0.856974	0.280455
Chiromantes haematocheir	8.55029	3.9549	0.901033	0.259183
Chiromantes haematocheir	8.81102	1.64924	0.883328	0.26808
Chiromantes haematocheir	12.1299	2.71594	0.857195	0.291968
Chiromantes haematocheir	9.50199	4.47386	0.894356	0.296209
Chiromantes haematocheir	14.5774	3.81601	0.876194	0.295639
Chiromantes haematocheir	12.9204	5.0005	0.859239	0.300157
Chiromantes haematocheir	11.9013	6.78319	0.855389	0.295169
Chiromantes haematocheir	10.0546	3.39915	0.831403	0.280746
Chiromantes haematocheir	8.06547	4.41872	0.780305	0.278243
Chiromantes haematocheir	8.61942	5.60745	0.731369	0.279449
Chiromantes haematocheir	9.00669	1.60491	0.855407	0.286675
Chiromantes haematocheir	9.15625	1.67153	0.739203	0.228769
Chiromantes haematocheir	5.65839	1.87593	0.724753	0.291609
Chiromantes haematocheir	7.19855	5.61216	0.760796	0.246095
Chiromantes haematocheir	12.8458	2.44655	0.689394	0.25624
Chiromantes haematocheir	11.4071	6.59293	0.795874	0.282163
Chiromantes haematocheir	5.33258	5.84399	0.781217	0.271125
Chiromantes haematocheir	12.9439	4.29564	0.737084	0.254583
Chiromantes haematocheir	11.6228	4.79041	0.839007	0.37318
Chiromantes haematocheir	11.309	3.24729	0.861645	0.271769
Chiromantes haematocheir	9.5413	6.29406	0.858696	0.318128
Chiromantes haematocheir	5.06307	4.88424	0.793485	0.282769
Chiromantes haematocheir	4.76174	2.67597	0.732684	0.261176
Chiromantes haematocheir	6.71252	4.82653	0.815868	0.280623
Chiromantes haematocheir	8.12185	2.53711	0.724146	0.264877
Chiromantes haematocheir	9.98059	7.75705	0.852762	0.267778
Chiromantes haematocheir	12.1153	8.73014	0.840215	0.267024
Chiromantes haematocheir	10.6341	7.63578	0.821517	0.235198
Chiromantes haematocheir	6.37723	8.50148	0.787422	0.210355
Chiromantes haematocheir	9.07981	6.76817	0.766366	0.232653
Chiromantes haematocheir	11.3563	6.37532	0.814724	0.280215
Chiromantes haematocheir	8.90685	4.82903	0.846164	0.246498
Chiromantes haematocheir	5.7835	4.10663	0.844207	0.238837
Chiromantes haematocheir	7.93174	4.62371	0.791624	0.242481
Chiromantes haematocheir	11.0109	2.44619	0.880155	0.238909
Chiromantes haematocheir	8.00905	2.1541	0.827648	0.292806
Chiromantes haematocheir	12.8942	2.23142	0.768712	0.246621
Chiromantes haematocheir	11.3291	3.93669	0.797964	0.268828
Chiromantes haematocheir	12.4326	4.50407	0.866633	0.237298
Chiromantes haematocheir	7.97916	4.62011	0.843232	0.285273
Chiromantes haematocheir	8.16691	4.42669	0.83195	0.308188
Chiromantes haematocheir	3.51431	3.59461	0.837624	0.249782
Chiromantes haematocheir	5.87004	3.69984	0.604477	0.315656
Chiromantes haematocheir	5.20583	1.96396	0.543304	0.298151
Chiromantes haematocheir	7.28182	4.17618	0.521825	0.304854
Chiromantes haematocheir	6.8305	4.20374	0.577721	0.290771
Chiromantes haematocheir	7.10357	4.00869	0.568181	0.314278
Chiromantes haematocheir	4.87396	6.11503	0.569873	0.277061
Chiromantes haematocheir	5.56991	4.96181	0.57126	0.336605
Chiromantes haematocheir	5.67557	3.64197	0.526604	0.303385
Chiromantes haematocheir	7.38246	5.21187	0.71544	0.27835
Chiromantes haematocheir	11.395	2.12678	0.784525	0.267286
Chiromantes haematocheir	8.18679	2.2673	0.767571	0.272875
Chiromantes haematocheir	15.6221	5.97505	0.759812	0.274501
Chiromantes haematocheir	12.3911	1.90212	0.771682	0.301165
Chiromantes haematocheir	10.6652	3.17884	0.68859	0.302004
Chiromantes haematocheir	10.4649	2.01425	0.740506	0.296641
Chiromantes haematocheir	7.42233	2.88016	0.753255	0.263369
Chiromantes haematocheir	6.56434	4.31075	0.81757	0.24424
Chiromantes haematocheir	6.08287	1.99294	0.643135	0.301607
Chiromantes haematocheir	8.43645	3.12446	0.549878	0.281749
Chiromantes haematocheir	9.48966	4.60015	0.580169	0.263341
Chiromantes haematocheir	9.62921	4.48387	0.814431	0.292596
Chiromantes haematocheir	9.17719	6.42235	0.800464	0.297226
Chiromantes haematocheir	5.42898	4.20453	0.733996	0.307261
Chiromantes haematocheir	8.97425	7.00009	0.731909	0.300816
Chiromantes haematocheir	5.23089	4.92677	0.73545	0.323824
Chiromantes haematocheir	7.9035	4.55014	0.790068	0.313759
Chiromantes haematocheir	9.98555	5.68452	0.738691	0.294984
Chiromantes haematocheir	11.2636	3.51359	0.778045	0.355817
Chiromantes haematocheir	5.67525	2.47034	0.721196	0.217178
Chiromantes haematocheir	9.53171	3.22167	0.76003	0.255696
Chiromantes haematocheir	11.63	3.03798	0.779701	0.195123
Chiromantes haematocheir	10.7986	0.763441	0.757915	0.27137
Chiromantes haematocheir	5.24073	1.95143	0.718815	0.275195
Chiromantes haematocheir	9.45668	2.99175	0.731733	0.27289
Chiromantes haematocheir	11.766	4.21663	0.685773	0.351902
Chiromantes haematocheir	9.58078	1.57065	0.650928	0.26367
Chiromantes haematocheir	8.41192	4.78176	0.578057	0.249865
Chiromantes haematocheir	8.42555	2.28112	0.626174	0.257673
Chiromantes haematocheir	6.01206	4.93489	0.644471	0.249072
Chiromantes haematocheir	7.52637	2.73997	0.648659	0.252821
Chiromantes haematocheir	4.45647	4.32805	0.642784	0.267977
Chiromantes haematocheir	6.14487	3.71279	0.62171	0.249833
Chiromantes haematocheir	8.3319	3.27728	0.593558	0.251776
Chiromantes haematocheir	9.48826	5.34386	0.628807	0.229964
Chiromantes haematocheir	9.30151	7.27251	0.609597	0.220642
Chiromantes haematocheir	6.67216	4.08819	0.635919	0.23856
Chiromantes haematocheir	6.16644	7.55101	0.640964	0.212617
Chiromantes haematocheir	7.15413	2.55212	0.682936	0.242779
Chiromantes haematocheir	4.21331	3.49413	0.603513	0.251404
Chiromantes haematocheir	5.52648	4.12726	0.648169	0.268233
Chiromantes haematocheir	4.2604	2.66668	0.609009	0.287557
Chiromantes haematocheir	4.59648	3.14434	0.596089	0.261257
Chiromantes haematocheir	5.67772	4.22066	0.58328	0.253466
Chiromantes haematocheir	4.80221	8.70968	0.610343	0.202819
Chiromantes haematocheir	8.55667	4.09261	0.617993	0.248324
Chiromantes haematocheir	8.19193	3.14056	0.637087	0.256965
Chiromantes haematocheir	5.60814	6.58742	0.597254	0.230032
Chiromantes haematocheir	8.36251	2.9187	0.695396	0.286966
Chiromantes haematocheir	11.5353	1.18032	0.717561	0.328607
Chiromantes haematocheir	9.58109	4.60563	0.724211	0.341653
Chiromantes haematocheir	14.5904	6.64504	0.724214	0.315274
Chiromantes haematocheir	12.8974	5.99945	0.709269	0.286636
Chiromantes haematocheir	7.21922	2.14544	0.715886	0.281845
Chiromantes haematocheir	11.0392	2.90568	0.691036	0.28103
Chiromantes haematocheir	33.4138	2.89613	0.814588	0.253373
Chiromantes haematocheir	35.2761	5.81109	0.779148	0.115388
Chiromantes haematocheir	34.4354	8.03125	0.774189	0.28793
Chiromantes haematocheir	32.8511	8.50613	0.805532	0.2638
Chiromantes haematocheir	30.0024	4.72101	0.774305	0.2444
Chiromantes haematocheir	13.9086	5.42429	0.76597	0.2614
Chiromantes haematocheir	23.4074	3.77893	0.808408	0.2378
Chiromantes haematocheir	42.0011	4.49118	0.766493	0.2446
Chiromantes haematocheir	38.2087	3.64719	0.764139	0.2404
Chiromantes haematocheir	36.5185	3.66375	0.738884	0.305
Chiromantes haematocheir	34.424	4.77424	0.718697	0.2926
Chiromantes haematocheir	27.8462	4.1493	0.712761	0.0954
Chiromantes haematocheir	32.7513	6.9655	0.749836	0.2902
Chiromantes haematocheir	13.7349	2.93957	0.794081	0.2934
Chiromantes haematocheir	33.0568	3.35501	0.774289	0.3036
Chiromantes haematocheir	38.3897	3.24151	0.766123	0.2496
Chiromantes haematocheir	15.2443	6.82725	0.69826	0.2728
Chiromantes haematocheir	27.9378	7.34204	0.826137	0.2382
Chiromantes haematocheir	29.3696	5.02243	0.759782	0.2628
Chiromantes haematocheir	42.9092	3.39188	0.739068	0.2638
Chiromantes haematocheir	36.9012	2.79293	0.699984	0.2484
Chiromantes haematocheir	23.2574	3.27372	0.763823	0.2954
Chiromantes haematocheir	34.2762	5.97603	0.734498	0.2876
Chiromantes haematocheir	44.4861	4.63113	0.744809	0.2504
Chiromantes haematocheir	34.7555	3.48526	0.668675	0.287
Chiromantes haematocheir	28.6664	2.80187	0.759172	0.229
Chiromantes haematocheir	30.8126	3.3008	0.803693	0.2842
Chiromantes haematocheir	39.5639	5.15607	0.742515	0.3026
Chiromantes haematocheir	29.5713	2.96185	0.745987	0.269
Chiromantes haematocheir	42.0951	0.997132	0.706229	0.236
Chiromantes haematocheir	38.097	5.36007	0.740196	0.2282
Chiromantes haematocheir	39.4795	3.01751	0.767459	0.2864
Chiromantes haematocheir	30.777	5.72966	0.770783	0.2606
Chiromantes haematocheir	36.4761	3.15038	0.727428	0.2594
Chiromantes haematocheir	18.3515	4.09886	0.699193	0.285
Chiromantes haematocheir	16.1096	2.9584	0.726139	0.2878
Chiromantes haematocheir	38.0795	4.86713	0.796978	0.2816
Chiromantes haematocheir	34.0676	2.70785	0.807355	0.3138
Chiromantes haematocheir	29.3989	9.70777	0.768743	0.3254
Chiromantes haematocheir	28.5324	2.87361	0.727955	0.3018
Chiromantes haematocheir	12.1016	11.563	0.705145	0.259
Chiromantes haematocheir	12.024	7.97117	0.808305	0.2322
Chiromantes haematocheir	39.933	2.66836	0.710325	0.2588
Chiromantes haematocheir	30.9552	2.99006	0.72664	0.4272
Chiromantes haematocheir	48.8038	6.11097	0.670323	0.2782
Chiromantes haematocheir	44.5652	9.14131	0.701593	0.2724
Chiromantes haematocheir	31.5892	3.95552	0.655867	0.2428
Chiromantes haematocheir	28.9018	8.16767	0.746773	0.494
Chiromantes haematocheir	23.6986	8.63664	0.734804	0.2738
Chiromantes haematocheir	19.2719	3.75194	0.653966	0.2756
Chiromantes haematocheir	22.6703	3.16724	0.495157	0.2962
Chiromantes haematocheir	23.927	10.4539	0.58858	0.2962
Chiromantes haematocheir	24.2952	11.7103	0.571704	0.2382
Chiromantes haematocheir	21.4264	3.98344	0.569654	0.2228
Chiromantes haematocheir	12.4475	1.30227	0.537018	0.2704
Chiromantes haematocheir	13.2828	7.24559	0.581744	0.279
Chiromantes haematocheir	2.81572	6.78077	0.0716383	0.2176
Chiromantes haematocheir	27.7472	2.05296	0.580809	0.2338
Chiromantes haematocheir	26.8089	2.38377	0.636853	0.3004
Chiromantes haematocheir	24.4969	3.20236	0.558533	0.284
Chiromantes haematocheir	18.0889	1.76947	0.549782	0.2774
Chiromantes haematocheir	25.5666	4.4335	0.556862	0.2954
Chiromantes haematocheir	9.55589	2.70822	0.543487	0.3062
Chiromantes haematocheir	25.6635	5.53711	0.603684	0.2668
Chiromantes haematocheir	30.0937	1.84875	0.586293	0.2648
Chiromantes haematocheir	12.1999	2.2854	0.628906	0.231
Chiromantes haematocheir	19.2413	6.79982	0.552799	0.2196
Chiromantes haematocheir	23.2322	7.95224	0.604892	0.2458
Chiromantes haematocheir	33.0748	3.50636	0.522626	0.2182
Chiromantes haematocheir	26.7249	5.64007	0.580279	0.22
Chiromantes haematocheir	15.0702	5.65193	0.0706537	0.2272
Chiromantes haematocheir	24.5593	5.97483	0.554053	0.2362
Chiromantes haematocheir	33.9477	6.95676	0.565894	0.2362
Chiromantes haematocheir	21.0168	2.9838	0.589616	0.2054
Chiromantes haematocheir	16.1184	4.52464	0.509688	0.2216
Chiromantes haematocheir	21.1191	4.13876	0.626143	0.2314
Chiromantes haematocheir	30.157	2.16128	0.563219	0.2136
Chiromantes haematocheir	22.0301	2.76747	0.589392	0.22
Chiromantes haematocheir	32.4303	5.47336	0.5846	0.2788
Chiromantes haematocheir	29.2247	1.88914	0.476036	0.2286
Chiromantes haematocheir	31.7582	3.79821	0.548577	0.2214
Chiromantes haematocheir	20.2224	3.15682	0.562706	0.2874
Chiromantes haematocheir	27.7401	3.4869	0.540034	0.2568
Chiromantes haematocheir	12.578	3.90499	0.570669	0.289698
Chiromantes haematocheir	18.3515	4.89552	0.545671	0.210176
Chiromantes haematocheir	26.7302	11.9399	0.566714	0.280888
Chiromantes haematocheir	3.22744	4.63539	0.111243	0.220635
Chiromantes haematocheir	27.0226	7.51307	0.572047	0.249353
Chiromantes haematocheir	25.1027	2.33443	0.607525	0.105249
Chiromantes haematocheir	12.1453	13.3215	0.568331	0.238371
Chiromantes haematocheir	8.04482	7.02848	0.58164	0.274547
Chiromantes haematocheir	29.8747	3.11622	0.604199	0.437451
Chiromantes haematocheir	23.6011	4.45281	0.581181	0.220402
Chiromantes haematocheir	41.4103	7.23773	0.551329	0.252762
Chiromantes haematocheir	33.0794	4.15794	0.537143	0.227488
Chiromantes haematocheir	28.5579	3.09242	0.545664	0.0897257
Chiromantes haematocheir	16.1578	9.94498	0.513133	0.261255
Chiromantes haematocheir	19.2099	8.01869	0.545485	0.0894389
Chiromantes haematocheir	29.9276	5.87643	0.730533	0.314113
Chiromantes haematocheir	28.9172	3.43637	0.830506	0.29654
Chiromantes haematocheir	31.037	4.65673	0.830337	0.297021
Chiromantes haematocheir	26.8228	1.64457	0.784492	0.235631
Chiromantes haematocheir	28.44	2.7519	0.811494	0.228242
Chiromantes haematocheir	15.39	3.96459	0.68428	0.251243
Chiromantes haematocheir	23.1194	3.04601	0.773973	0.276479
Chiromantes haematocheir	38.5946	5.16993	0.812029	0.258659
Chiromantes haematocheir	31.5921	4.50449	0.861292	0.252619
Chiromantes haematocheir	30.985	3.68783	0.781958	0.294544
Chiromantes haematocheir	31.2943	4.52032	0.783257	0.254138
Chiromantes haematocheir	18.123	4.58992	0.765128	0.296538
Chiromantes haematocheir	27.0859	4.05961	0.684702	0.287362
Chiromantes haematocheir	11.8633	2.36861	0.752602	0.267009
Chiromantes haematocheir	30.8562	3.05241	0.802879	0.312719
Chiromantes haematocheir	34.5376	4.08258	0.803086	0.283297
Chiromantes haematocheir	14.5977	5.80532	0.817789	0.284597
Chiromantes haematocheir	26.5167	3.61222	0.849828	0.281484
Chiromantes haematocheir	27.1019	3.8047	0.780937	0.259458
Chiromantes haematocheir	36.2262	3.41457	0.837952	0.275864
Chiromantes haematocheir	31.8384	5.19638	0.873124	0.26172
Chiromantes haematocheir	23.0707	4.35155	0.774867	0.266855
Chiromantes haematocheir	30.9973	4.44265	0.792304	0.280807
Chiromantes haematocheir	40.3498	3.4408	0.770008	0.269758
Chiromantes haematocheir	30.7737	2.7635	0.817733	0.29063
Chiromantes haematocheir	22.1691	2.51426	0.808052	0.320024
Chiromantes haematocheir	27.1044	3.70864	0.807564	0.287786
Chiromantes haematocheir	34.3122	5.08352	0.839647	0.295621
Chiromantes haematocheir	26.7816	3.09375	0.782652	0.326536
Chiromantes haematocheir	38.3925	5.48243	0.799608	0.306832
Chiromantes haematocheir	34.9002	4.57737	0.835327	0.304022
Chiromantes haematocheir	35.6694	5.28885	0.793164	0.280801
Chiromantes haematocheir	24.5853	2.31241	0.832894	0.298923
Chiromantes haematocheir	28.6943	6.21346	0.791986	0.287921
Chiromantes haematocheir	17.0634	7.97191	0.779197	0.301894
Chiromantes haematocheir	12.7694	5.98343	0.76542	0.269651
Chiromantes haematocheir	32.1951	5.52077	0.702386	0.296104
Chiromantes haematocheir	30.1755	2.59747	0.734176	0.259736
Chiromantes haematocheir	24.9915	6.17985	0.792064	0.311372
Chiromantes haematocheir	27.2949	3.79006	0.739158	0.213584
Chiromantes haematocheir	11.0818	4.6983	0.680822	0.254023
Chiromantes haematocheir	14.1793	4.51997	0.700124	0.26263
Chiromantes haematocheir	33.9391	4.48578	0.824906	0.320545
Chiromantes haematocheir	26.778	4.93143	0.139491	0.294506
Chiromantes haematocheir	35.7766	4.40993	0.734935	0.315279
Chiromantes haematocheir	35.3889	8.674	0.77116	0.293695
Chiromantes haematocheir	33.622	8.37829	0.790379	0.280104
Chiromantes haematocheir	25.9689	4.14807	0.818695	0.319346
Chiromantes haematocheir	25.3652	3.75415	0.722257	0.234836
Chiromantes haematocheir	18.5296	4.47703	0.847286	0.22547
Chiromantes haematocheir	23.6295	1.75568	0.916511	0.234822
Chiromantes haematocheir	22.4374	9.34914	0.858655	0.242956
Chiromantes haematocheir	20.1238	6.82734	0.822127	0.241968
Chiromantes haematocheir	21.6224	5.77466	0.809646	0.229464
Chiromantes haematocheir	12.288	3.06933	0.840781	0.212035
Chiromantes haematocheir	17.4284	3.65214	0.859337	0.249971
Chiromantes haematocheir	31.1923	3.71859	0.822925	0.232824
Chiromantes haematocheir	25.223	4.13521	0.873864	0.259328
Chiromantes haematocheir	27.1693	4.48802	0.897276	0.258657
Chiromantes haematocheir	23.4438	3.2432	0.829499	0.22304
Chiromantes haematocheir	14.2045	4.07504	0.740139	0.288549
Chiromantes haematocheir	21.4023	1.84634	0.793992	0.283862
Chiromantes haematocheir	11.0484	3.5828	0.854812	0.270298
Chiromantes haematocheir	25.201	1.53926	0.704526	0.263266
Chiromantes haematocheir	29.2522	5.31207	0.842684	0.217388
Chiromantes haematocheir	11.7607	4.57218	0.794058	0.229525
Chiromantes haematocheir	18.1561	2.57631	0.758136	0.189522
Chiromantes haematocheir	23.8816	6.67428	0.856338	0.259361
Chiromantes haematocheir	29.6699	6.55574	0.80541	0.215928
Chiromantes haematocheir	24.2373	9.47421	0.762902	0.218734
Chiromantes haematocheir	18.6701	18.6701	0.826554	0.218117
Chiromantes haematocheir	27.6496	5.66463	0.777208	0.241882
Chiromantes haematocheir	34.2903	5.3058	0.82497	0.207963
Chiromantes haematocheir	23.5992	3.95078	0.822715	0.24267
Chiromantes haematocheir	20.2699	2.01482	0.74946	0.428552
Chiromantes haematocheir	21.0115	1.69492	0.81538	0.274065
Chiromantes haematocheir	28.852	2.53347	0.844007	0.244943
Chiromantes haematocheir	19.8855	2.88679	0.808003	0.264089
Chiromantes haematocheir	30.8147	2.26368	0.803563	0.271655
Chiromantes haematocheir	28.2542	2.49615	0.783542	0.266009
Chiromantes haematocheir	28.7383	3.23065	0.838854	0.281277
Chiromantes haematocheir	19.3885	2.40698	0.822093	0.295678
Chiromantes haematocheir	24.6908	3.76106	0.849832	0.23246
Chiromantes haematocheir	11.2933	4.61818	0.83864	0.253444
Chiromantes haematocheir	21.3001	10.521	0.687805	0.225154
Chiromantes haematocheir	25.8221	6.63496	0.824727	0.270182
Chiromantes haematocheir	22.3932	5.12329	0.755929	0.216762
Chiromantes haematocheir	18.6852	12.9244	0.845483	0.247066
Chiromantes haematocheir	18.8107	4.83165	0.723773	0.174544
Chiromantes haematocheir	13.9047	4.41024	0.780266	0.200512
[truncated: 204 more rows]
