# Supplementary material for: Effects of Pinglu Canal Construction on Camouflage in Two Sesarmid Crab Species
Source: Biology (Basel). 2026 Apr 20;15(8):651. doi: 10.3390/biology15080651 (PMC13113796; doi:10.3390/biology15080651)
Supplement: Supplementary file 1 [file biology-15-00651-s001.zip › File S1. Raw_Data/natural estuary - 1.xlsx]

## Sheet: Sheet1
Group	CJND	LJND	PED	GabRat
Chiromantes dehaani	14.1041	4.68949	0.85275	0.287825
Chiromantes dehaani	10.1	8.29547	0.854826	0.242094
Chiromantes dehaani	6.51904	14.1013	0.880033	0.233682
Chiromantes dehaani	9.2439	11.6035	0.911064	0.21489
Chiromantes dehaani	5.56509	7.40514	0.847341	0.226522
Chiromantes dehaani	8.50151	3.37097	0.739727	0.275254
Chiromantes dehaani	12.8668	4.02605	0.817259	0.252699
Chiromantes dehaani	10.0573	2.43924	0.821187	0.265017
Chiromantes dehaani	10.4294	3.55418	0.812216	0.264117
Chiromantes dehaani	4.81169	3.71948	0.889653	0.273451
Chiromantes dehaani	7.92618	2.5053	0.869479	0.265062
Chiromantes dehaani	5.6922	6.51996	0.849159	0.280627
Chiromantes dehaani	11.4262	2.29779	0.815491	0.280613
Chiromantes dehaani	7.56789	5.65841	0.827879	0.281029
Chiromantes dehaani	6.18168	5.7066	0.820328	0.264134
Chiromantes dehaani	7.14394	5.8992	0.836593	0.264876
Chiromantes dehaani	6.77055	6.42182	0.829333	0.275199
Chiromantes dehaani	4.72303	3.49491	0.843963	0.278106
Chiromantes dehaani	11.4574	1.37574	0.856216	0.284456
Chiromantes dehaani	10.9122	5.09648	0.798395	0.268421
Chiromantes dehaani	12.494	4.54617	0.826335	0.290378
Chiromantes dehaani	7.93531	11.1173	0.782197	0.200389
Chiromantes dehaani	3.96961	13.454	0.846729	0.198982
Chiromantes dehaani	8.19901	13.5451	0.876977	0.226236
Chiromantes dehaani	3.38433	6.70698	0.771693	0.204711
Chiromantes dehaani	5.84507	3.54916	0.703242	0.232799
Chiromantes dehaani	10.0991	5.19558	0.761832	0.246673
Chiromantes dehaani	7.50715	3.82044	0.749191	0.271169
Chiromantes dehaani	9.08637	3.36298	0.736993	0.272591
Chiromantes dehaani	4.24894	4.71356	0.834582	0.26619
Chiromantes dehaani	9.40104	5.04482	0.818087	0.273911
Chiromantes dehaani	5.34994	3.9374	0.785847	0.283789
Chiromantes dehaani	11.7035	2.73276	0.771185	0.266208
Chiromantes dehaani	4.14805	3.52558	0.732814	0.279882
Chiromantes dehaani	11.2048	3.87106	0.73967	0.27185
Chiromantes dehaani	5.58221	3.69399	0.720686	0.302337
Chiromantes dehaani	5.46911	5.1575	0.737794	0.256141
Chiromantes dehaani	5.31298	2.6077	0.741254	0.26281
Chiromantes dehaani	10.086	3.06026	0.824512	0.276863
Chiromantes dehaani	9.00738	3.81943	0.743238	0.247066
Chiromantes dehaani	13.2208	0.924884	0.75664	0.264155
Chiromantes dehaani	8.48041	12.0974	0.761337	0.211099
Chiromantes dehaani	6.65246	18.4143	0.779571	0.194767
Chiromantes dehaani	8.85423	10.0239	0.775097	0.225786
Chiromantes dehaani	4.20962	12.7441	0.718424	0.218287
Chiromantes dehaani	7.44817	4.75418	0.677114	0.256827
Chiromantes dehaani	12.2483	3.79492	0.662445	0.237312
Chiromantes dehaani	10.5361	3.25037	0.649381	0.253344
Chiromantes dehaani	10.8111	2.62119	0.662266	0.243139
Chiromantes dehaani	4.99621	3.08642	0.75463	0.246496
Chiromantes dehaani	7.66344	3.54959	0.719033	0.256764
Chiromantes dehaani	5.90658	2.65808	0.719364	0.245206
Chiromantes dehaani	11.8514	1.83458	0.678017	0.274539
Chiromantes dehaani	5.31854	1.72613	0.693837	0.264802
Chiromantes dehaani	12.5944	2.0532	0.660484	0.259441
Chiromantes dehaani	8.57309	2.96811	0.670195	0.251276
Chiromantes dehaani	5.30762	3.72243	0.647808	0.243118
Chiromantes dehaani	5.66989	2.12885	0.681484	0.251818
Chiromantes dehaani	11.9854	4.77289	0.746292	0.245268
Chiromantes dehaani	9.90756	5.18825	0.71098	0.255643
Chiromantes dehaani	13.6215	4.39069	0.957078	0.295205
Chiromantes dehaani	11.3463	11.1169	0.960495	0.225312
Chiromantes dehaani	4.60858	14.1549	0.981219	0.200957
Chiromantes dehaani	9.27161	18.2278	0.978115	0.183089
Chiromantes dehaani	5.03926	8.49581	0.946385	0.210724
Chiromantes dehaani	6.55704	4.49325	0.855793	0.260667
Chiromantes dehaani	10.6425	5.61583	0.889052	0.270823
Chiromantes dehaani	9.53936	5.05256	0.841484	0.257157
Chiromantes dehaani	11.1792	4.01118	0.895336	0.240139
Chiromantes dehaani	4.88207	2.72937	0.981447	0.276232
Chiromantes dehaani	6.71945	4.16307	0.935311	0.278051
Chiromantes dehaani	7.17165	3.27135	0.913669	0.272245
Chiromantes dehaani	13.575	2.62078	0.918642	0.283455
Chiromantes dehaani	6.08838	7.18145	0.909454	0.294974
Chiromantes dehaani	12.6216	6.18147	0.845508	0.300977
Chiromantes dehaani	7.44815	3.57692	0.895101	0.293232
Chiromantes dehaani	6.67155	4.71098	0.825581	0.282227
Chiromantes dehaani	5.17638	5.37278	0.879141	0.28013
Chiromantes dehaani	11.0656	4.26504	0.897364	0.271238
Chiromantes dehaani	9.9599	2.43143	0.915853	0.258406
Chiromantes dehaani	7.66474	4.06955	0.755386	0.251579
Chiromantes dehaani	3.72273	14.0949	0.893576	0.225259
Chiromantes dehaani	8.12579	11.9851	0.912695	0.217901
Chiromantes dehaani	3.66407	4.16253	0.906559	0.253111
Chiromantes dehaani	5.09511	8.85201	0.880198	0.26004
Chiromantes dehaani	4.80598	4.29444	0.693356	0.281225
Chiromantes dehaani	5.23293	5.51243	0.807621	0.248204
Chiromantes dehaani	4.74069	2.8482	0.797377	0.265757
Chiromantes dehaani	4.87892	3.82132	0.775872	0.36592
Chiromantes dehaani	5.66625	3.00552	0.915535	0.286997
Chiromantes dehaani	6.38969	3.29037	0.815464	0.270275
Chiromantes dehaani	10.6509	4.35134	0.807746	0.266175
Chiromantes dehaani	6.79614	2.66161	0.783025	0.250082
Chiromantes dehaani	7.10546	6.44723	0.655106	0.215111
Chiromantes dehaani	4.45978	6.97547	0.722022	0.232063
Chiromantes dehaani	4.43902	7.02968	0.675656	0.232739
Chiromantes dehaani	5.12724	3.23311	0.794854	0.252655
Chiromantes dehaani	8.08894	4.01455	0.775293	0.227671
Chiromantes dehaani	5.09782	4.75161	0.779888	0.27177
Chiromantes dehaani	5.43731	3.94624	0.810171	0.269092
Chiromantes dehaani	8.79334	3.09524	0.567953	0.263093
Chiromantes dehaani	5.51585	9.8274	0.669424	0.199062
Chiromantes dehaani	4.56354	11.52	0.63696	0.184264
Chiromantes dehaani	5.89595	8.81518	0.651264	0.211312
Chiromantes dehaani	10.0478	12.06	0.617029	0.202773
Chiromantes dehaani	5.14269	4.79474	0.538035	0.267445
Chiromantes dehaani	7.64095	6.31509	0.548933	0.23276
Chiromantes dehaani	6.06598	2.71386	0.607559	0.25858
Chiromantes dehaani	6.19652	7.58412	0.541551	0.266732
Chiromantes dehaani	5.46368	3.76429	0.631072	0.255701
Chiromantes dehaani	5.48219	5.76885	0.61043	0.301486
Chiromantes dehaani	8.06398	3.34088	0.622485	0.245748
Chiromantes dehaani	7.50408	2.4235	0.555095	0.245235
Chiromantes dehaani	5.3773	7.16834	0.493797	0.202041
Chiromantes dehaani	4.92575	10.6861	0.599939	0.235372
Chiromantes dehaani	3.78229	7.82916	0.558923	0.245915
Chiromantes dehaani	4.95924	3.93292	0.603029	0.263956
Chiromantes dehaani	7.92527	4.96467	0.59545	0.261446
Chiromantes dehaani	5.11133	8.96562	0.527652	0.269668
Chiromantes dehaani	7.71921	6.58418	0.511549	0.281549
Chiromantes dehaani	5.97135	2.27507	0.614078	0.256976
Chiromantes dehaani	4.37218	13.9004	0.684041	0.190307
Chiromantes dehaani	8.18805	13.797	0.724771	0.2035
Chiromantes dehaani	1.92424	5.9107	0.658872	0.187791
Chiromantes dehaani	6.35016	11.1368	0.701587	0.208786
Chiromantes dehaani	3.33142	4.06572	0.564004	0.216415
Chiromantes dehaani	4.37768	6.93505	0.626324	0.227545
Chiromantes dehaani	4.54759	1.88799	0.636745	0.274387
Chiromantes dehaani	4.31017	6.23922	0.587166	0.237975
Chiromantes dehaani	6.27796	3.22801	0.700951	0.253753
Chiromantes dehaani	4.89868	2.99245	0.672973	0.278208
Chiromantes dehaani	10.5904	3.50999	0.663367	0.25964
Chiromantes dehaani	4.16021	4.08714	0.63835	0.273024
Chiromantes dehaani	9.50547	4.66824	0.650063	0.411381
Chiromantes dehaani	4.94336	9.09597	0.570949	0.221318
Chiromantes dehaani	6.43979	7.25642	0.598989	0.248826
Chiromantes dehaani	6.78721	4.30538	0.650255	0.248682
Chiromantes dehaani	11.8674	3.27898	0.607238	0.249715
Chiromantes dehaani	4.23861	7.58931	0.665544	0.216758
Chiromantes dehaani	5.57161	5.86264	0.621522	0.267959
Chiromantes dehaani	15.3445	6.55162	0.832056	0.303635
Chiromantes dehaani	14.0079	11.3408	0.874937	0.22803
Chiromantes dehaani	9.10672	14.228	0.96273	0.212191
Chiromantes dehaani	14.6589	7.70254	0.94782	0.27073
Chiromantes dehaani	5.00503	10.4097	0.92745	0.224151
Chiromantes dehaani	5.59936	5.87189	0.685109	0.250575
Chiromantes dehaani	13.6863	8.58399	0.875949	0.256634
Chiromantes dehaani	12.3835	2.66726	0.823223	0.271491
Chiromantes dehaani	10.9469	5.83787	0.796241	0.277589
Chiromantes dehaani	9.39041	3.03941	0.962139	0.253194
Chiromantes dehaani	10.541	4.99755	0.926969	0.286328
Chiromantes dehaani	6.08972	5.9794	0.955032	0.30031
Chiromantes dehaani	16.832	2.39618	0.892242	0.271729
Chiromantes dehaani	7.8506	7.59821	0.741593	0.263619
Chiromantes dehaani	11.3113	5.16138	0.793252	0.252817
Chiromantes dehaani	8.48005	7.30069	0.854483	0.281357
Chiromantes dehaani	8.38115	3.63065	0.895682	0.502101
Chiromantes dehaani	7.42121	4.21397	0.880236	0.295309
Chiromantes dehaani	11.5647	6.47573	0.85317	0.330473
Chiromantes dehaani	10.2018	4.9658	0.795098	0.290099
Chiromantes dehaani	6.43186	5.49488	0.766876	0.306474
Chiromantes dehaani	4.36364	4.46638	0.797005	0.218023
Chiromantes dehaani	5.62825	4.04162	0.780712	0.222801
Chiromantes dehaani	3.26692	1.66708	0.805338	0.265659
Chiromantes dehaani	3.86505	3.36077	0.79357	0.224311
Chiromantes dehaani	5.05921	5.87576	0.68431	0.264041
Chiromantes dehaani	5.41606	4.74743	0.67458	0.303769
Chiromantes dehaani	5.24704	4.81352	0.680606	0.286296
Chiromantes dehaani	6.62622	5.333	0.723059	0.278419
Chiromantes dehaani	8.79907	5.16199	0.770688	0.287708
Chiromantes dehaani	6.49794	6.73733	0.757181	0.317582
Chiromantes dehaani	7.10649	6.92304	0.741145	0.327713
Chiromantes dehaani	6.63758	2.91325	0.713199	0.318177
Chiromantes dehaani	9.02401	9.14199	0.706151	0.289471
Chiromantes dehaani	5.76949	4.85441	0.734284	0.269511
Chiromantes dehaani	6.00497	7.40601	0.689152	0.283681
Chiromantes dehaani	7.51393	5.86384	0.690225	0.282876
Chiromantes dehaani	7.63806	8.23244	0.656107	0.275109
Chiromantes dehaani	7.41284	5.46773	0.781649	0.30848
Chiromantes dehaani	4.99029	6.43357	0.758475	0.300415
Chiromantes dehaani	14.9008	5.15463	0.641364	0.2824
Chiromantes dehaani	11.7802	7.85582	0.676018	0.2434
Chiromantes dehaani	7.416	6.44476	0.68487	0.2486
Chiromantes dehaani	11.984	3.72486	0.693145	0.2636
Chiromantes dehaani	9.44061	8.24642	0.670584	0.3008
Chiromantes dehaani	7.72201	5.07016	0.610837	0.2612
Chiromantes dehaani	13.1979	3.90628	0.582164	0.2578
Chiromantes dehaani	12.9641	2.62266	0.579928	0.2536
Chiromantes dehaani	10.7889	4.00875	0.598701	0.2642
Chiromantes dehaani	5.31984	2.85527	0.670004	0.2668
Chiromantes dehaani	8.88356	4.25441	0.605682	0.2814
Chiromantes dehaani	8.06923	5.66223	0.620066	0.2788
Chiromantes dehaani	13.6758	3.14819	0.594969	0.2674
Chiromantes dehaani	4.99302	5.75445	0.590061	0.269
Chiromantes dehaani	9.01879	3.94465	0.609834	0.2728
Chiromantes dehaani	9.63602	5.31138	0.574859	0.2794
Chiromantes dehaani	6.8953	3.81762	0.575628	0.2746
Chiromantes dehaani	3.848	6.65255	0.574408	0.287
Chiromantes dehaani	14.156	3.00214	0.671936	0.2742
Chiromantes dehaani	11.3392	4.19466	0.625871	0.2726
Chiromantes dehaani	9.4049	4.62751	0.82432	0.3012
Chiromantes dehaani	6.05132	8.7126	0.819922	0.2326
Chiromantes dehaani	4.55982	9.19295	0.825113	0.2252
Chiromantes dehaani	5.39789	4.05602	0.874434	0.2484
Chiromantes dehaani	3.96855	7.71705	0.814182	0.2374
Chiromantes dehaani	3.12096	5.49671	0.744599	0.265
Chiromantes dehaani	7.43241	5.18329	0.739004	0.2518
Chiromantes dehaani	6.56112	3.91592	0.734089	0.259
Chiromantes dehaani	6.19574	4.99601	0.754326	0.2828
Chiromantes dehaani	4.77241	1.98719	0.849106	0.2706
Chiromantes dehaani	5.72878	5.05081	0.804478	0.274
Chiromantes dehaani	5.73864	7.02045	0.789825	0.2666
Chiromantes dehaani	9.25317	2.26101	0.790336	0.2952
Chiromantes dehaani	6.49173	5.92376	0.762583	0.2704
Chiromantes dehaani	4.96912	7.01939	0.768494	0.2792
Chiromantes dehaani	5.22963	5.5322	0.758468	0.2946
Chiromantes dehaani	5.35587	4.55735	0.748311	0.2752
Chiromantes dehaani	7.02404	2.5765	0.699166	0.2744
Chiromantes dehaani	9.07626	3.2623	0.829795	0.284
Chiromantes dehaani	7.05937	2.47042	0.800483	0.2742
Chiromantes dehaani	16.8437	5.35241	0.763155	0.3338
Chiromantes dehaani	12.6681	9.86999	0.751849	0.2476
Chiromantes dehaani	10.9539	6.53138	0.795156	0.2254
Chiromantes dehaani	13.794	4.01257	0.806923	0.2676
Chiromantes dehaani	11.231	6.21765	0.788808	0.2322
Chiromantes dehaani	11.0635	5.00478	0.634587	0.286
Chiromantes dehaani	15.0568	3.33081	0.670484	0.2854
Chiromantes dehaani	14.1925	4.72909	0.628147	0.2908
Chiromantes dehaani	12.7812	4.25645	0.632703	0.3072
Chiromantes dehaani	7.27933	2.83777	0.750925	0.3062
Chiromantes dehaani	11.1667	5.12291	0.719783	0.326
Chiromantes dehaani	8.55164	4.71436	0.704079	0.328
Chiromantes dehaani	16.687	2.54968	0.742686	0.3314
Chiromantes dehaani	6.78478	6.97123	0.678422	0.2748
Chiromantes dehaani	11.3221	3.12977	0.716083	0.3186
Chiromantes dehaani	10.5358	4.22597	0.694762	0.3316
Chiromantes dehaani	7.83386	5.15775	0.666658	0.2892
Chiromantes dehaani	5.61571	2.74946	0.664195	0.3226
Chiromantes dehaani	15.193	3.88313	0.770116	0.3152
Chiromantes dehaani	12.5959	3.57245	0.721765	0.2982
Chiromantes dehaani	7.54014	2.147	0.858771	0.305195
Chiromantes dehaani	5.76747	6.09247	0.85779	0.246398
Chiromantes dehaani	4.69832	5.56811	0.864701	0.212829
Chiromantes dehaani	6.50638	2.93187	0.860098	0.228975
Chiromantes dehaani	3.01834	7.62714	0.85087	0.230286
Chiromantes dehaani	3.76696	4.03812	0.739239	0.272136
Chiromantes dehaani	8.98582	1.54194	0.768293	0.231825
Chiromantes dehaani	6.77484	2.54987	0.752265	0.266225
Chiromantes dehaani	8.49486	3.97177	0.766928	0.273847
Chiromantes dehaani	4.32887	1.66269	0.793996	0.286344
Chiromantes dehaani	4.96071	4.3327	0.81374	0.251351
Chiromantes dehaani	6.02871	1.95765	0.816921	0.27177
Chiromantes dehaani	10.5782	1.81344	0.785787	0.295125
Chiromantes dehaani	3.73505	3.45234	0.708435	0.298526
Chiromantes dehaani	7.77542	7.8215	0.738578	0.302549
Chiromantes dehaani	4.42494	5.39143	0.78542	0.29283
Chiromantes dehaani	3.82505	2.84227	0.706166	0.29135
Chiromantes dehaani	3.86128	2.96316	0.75019	0.290144
Chiromantes dehaani	7.10715	5.91365	0.848462	0.103165
Chiromantes dehaani	7.58781	2.26517	0.750967	0.236267
Chiromantes dehaani	7.86327	2.59967	0.877134	0.270814
Chiromantes dehaani	5.36244	7.1208	0.845704	0.188811
Chiromantes dehaani	4.99157	7.3408	0.898564	0.139749
Chiromantes dehaani	5.97989	7.49046	0.883369	0.192219
Chiromantes dehaani	3.47584	5.80754	0.860329	0.163858
Chiromantes dehaani	2.68367	2.66319	0.752718	0.226097
Chiromantes dehaani	5.81782	2.42846	0.774215	0.2248
Chiromantes dehaani	5.46753	3.60076	0.799799	0.194787
Chiromantes dehaani	7.01766	5.32827	0.786821	0.242099
Chiromantes dehaani	4.82378	3.87907	0.828952	0.2104
Chiromantes dehaani	5.28337	2.46222	0.818996	0.235425
Chiromantes dehaani	7.33881	3.21376	0.720664	0.24873
Chiromantes dehaani	11.7489	3.00031	0.815732	0.246658
Chiromantes dehaani	3.44332	4.90567	0.799351	0.220212
Chiromantes dehaani	5.37025	4.77585	0.779481	0.242279
Chiromantes dehaani	3.85969	1.64848	0.720202	0.25672
Chiromantes dehaani	5.58959	5.80078	0.794741	0.206971
Chiromantes dehaani	5.31889	4.08284	0.770493	0.233984
Chiromantes dehaani	5.37687	3.11479	0.790123	0.2386
Chiromantes dehaani	7.42485	7.18435	0.812154	0.2148
Chiromantes dehaani	4.16681	2.47219	0.791588	0.31
Chiromantes dehaani	2.50124	7.10369	0.805177	0.2776
Chiromantes dehaani	5.89469	8.38215	0.793736	0.2682
Chiromantes dehaani	2.05502	5.80835	0.796837	0.276
Chiromantes dehaani	4.93478	6.32896	0.767095	0.238
Chiromantes dehaani	2.93519	3.94027	0.667466	0.2662
Chiromantes dehaani	5.49705	2.99801	0.703591	0.3276
Chiromantes dehaani	4.33577	3.04155	0.681653	0.2786
Chiromantes dehaani	4.72702	6.19997	0.727488	0.2608
Chiromantes dehaani	6.11148	1.87554	0.734553	0.2554
Chiromantes dehaani	5.14965	2.771	0.734078	0.28
Chiromantes dehaani	10.885	4.76286	0.725926	0.2512
Chiromantes dehaani	5.9682	1.04288	0.721043	0.2724
Chiromantes dehaani	5.53871	6.1814	0.719702	0.2702
Chiromantes dehaani	4.14415	6.64097	0.68703	0.2766
Chiromantes dehaani	3.64148	2.84576	0.723526	0.2906
Chiromantes dehaani	4.89474	5.45321	0.735691	0.3002
Chiromantes dehaani	6.43438	1.85326	0.718644	0.2802
Chiromantes dehaani	4.43728	2.67278	0.708293	0.2692
Chiromantes dehaani	4.42965	7.29319	0.750009	0.278
Chiromantes dehaani	8.56354	5.98869	0.804104	0.324138
Chiromantes dehaani	5.47	5.76954	0.794495	0.224581
Chiromantes dehaani	4.78379	6.80173	0.825716	0.225442
Chiromantes dehaani	5.55926	1.78484	0.845499	0.252513
Chiromantes dehaani	3.85566	5.64014	0.831449	0.250234
Chiromantes dehaani	3.52345	5.13454	0.741145	0.270237
Chiromantes dehaani	7.49118	6.59585	0.656483	0.28355
Chiromantes dehaani	7.49699	4.75653	0.611007	0.265095
Chiromantes dehaani	6.3363	4.70078	0.684593	0.275819
Chiromantes dehaani	4.57929	3.45965	0.741441	0.255545
Chiromantes dehaani	3.51431	3.59461	0.837624	0.249782
Chiromantes dehaani	4.65538	2.4654	0.800144	0.253293
Chiromantes dehaani	15.7465	6.88715	0.703625	0.318913
Chiromantes dehaani	7.56496	8.82895	0.656657	0.285223
Chiromantes dehaani	9.7072	5.63465	0.619752	0.273065
Chiromantes dehaani	8.88727	5.96336	0.608138	0.308325
Chiromantes dehaani	6.24352	7.79196	0.625821	0.289522
Chiromantes dehaani	7.91961	7.51154	0.591698	0.288336
Chiromantes dehaani	12.5779	7.69215	0.637086	0.289696
Chiromantes dehaani	12.1688	5.92948	0.650401	0.299317
Chiromantes dehaani	6.88579	3.60285	0.706774	0.2934
Chiromantes dehaani	11.0506	7.85093	0.721058	0.2204
Chiromantes dehaani	5.45577	11.173	0.702683	0.1966
Chiromantes dehaani	3.04963	5.00249	0.75505	0.2314
Chiromantes dehaani	7.09713	7.19076	0.749866	0.215
Chiromantes dehaani	4.51806	4.85821	0.811831	0.2364
Chiromantes dehaani	2.99218	5.56215	0.733098	0.2542
Chiromantes dehaani	7.92816	2.25853	0.716659	0.236099
Chiromantes dehaani	1.93958	3.65633	0.725978	0.2504
Chiromantes dehaani	4.32876	2.87613	0.714896	0.269222
Chiromantes dehaani	5.37213	4.175	0.758113	0.282807
Chiromantes dehaani	6.15289	4.37661	0.771671	0.270382
Chiromantes dehaani	9.86427	1.51896	0.814288	0.284955
Chiromantes dehaani	3.76012	5.73826	0.764302	0.264325
Chiromantes dehaani	5.28256	2.66882	0.685607	0.273156
Chiromantes dehaani	4.87427	3.05692	0.666408	0.289126
Chiromantes dehaani	2.95861	3.36112	0.75111	0.253213
Chiromantes dehaani	4.4293	2.22431	0.692276	0.298263
Chiromantes dehaani	7.52647	3.70634	0.712565	0.270762
Chiromantes dehaani	7.0856	4.34245	0.73975	0.269449
Chiromantes dehaani	8.51349	5.88585	0.728592	0.297585
Chiromantes dehaani	4.4935	6.54402	0.8097	0.21717
Chiromantes dehaani	4.51	9.2691	0.829551	0.207338
Chiromantes dehaani	4.81687	3.22523	0.77344	0.242656
Chiromantes dehaani	3.0302	6.11632	0.694674	0.24245
Chiromantes dehaani	2.77261	2.20866	0.620498	0.266226
Chiromantes dehaani	6.41879	3.41397	0.698139	0.270548
Chiromantes dehaani	6.69136	4.13239	0.712399	0.271698
Chiromantes dehaani	6.65689	4.16143	0.712442	0.267369
Chiromantes dehaani	4.76174	2.67597	0.732684	0.261176
Chiromantes dehaani	4.25772	5.77554	0.749819	0.273727
Chiromantes dehaani	6.68846	6.95819	0.775625	0.304976
Chiromantes dehaani	7.48593	4.60208	0.780585	0.281212
Chiromantes dehaani	6.04404	6.42401	0.713452	0.27203
Chiromantes dehaani	4.94075	5.36968	0.756905	0.258124
Chiromantes dehaani	3.95154	4.88461	0.697377	0.256225
Chiromantes dehaani	3.25402	6.63732	0.713144	0.26739
Chiromantes dehaani	4.42182	5.23727	0.657482	0.263436
Chiromantes dehaani	6.48984	4.49444	0.788279	0.281054
Chiromantes dehaani	5.76809	4.17205	0.721755	0.246612
Chiromantes dehaani	8.56354	5.98869	0.804104	0.324138
Chiromantes dehaani	5.47	5.76954	0.794495	0.224581
Chiromantes dehaani	4.78379	6.80173	0.825716	0.225442
Chiromantes dehaani	5.55926	1.78484	0.845499	0.252513
Chiromantes dehaani	3.85566	5.64014	0.831449	0.250234
Chiromantes dehaani	3.52345	5.13454	0.741145	0.270237
Chiromantes dehaani	7.49118	6.59585	0.656483	0.28355
Chiromantes dehaani	7.49699	4.75653	0.611007	0.265095
Chiromantes dehaani	6.3363	4.70078	0.684593	0.275819
Chiromantes dehaani	5.23089	4.92677	0.73545	0.323824
Chiromantes dehaani	8.65601	9.18039	0.613005	0.309728
Chiromantes dehaani	5.94091	10.6694	0.668839	0.325971
Chiromantes dehaani	15.7465	6.88715	0.703625	0.318913
Chiromantes dehaani	7.56496	8.82895	0.656657	0.285223
Chiromantes dehaani	9.7072	5.63465	0.619752	0.273065
Chiromantes dehaani	8.88727	5.96336	0.608138	0.308325
Chiromantes dehaani	6.24352	7.79196	0.625821	0.289522
Chiromantes dehaani	7.91961	7.51154	0.591698	0.288336
Chiromantes dehaani	12.5779	7.69215	0.637086	0.289696
Chiromantes dehaani	12.1688	5.92948	0.650401	0.299317
Chiromantes dehaani	8.8952	6.87768	0.788809	0.234584
Chiromantes dehaani	6.25999	5.10008	0.79459	0.204252
Chiromantes dehaani	4.90248	6.25923	0.823524	0.218307
Chiromantes dehaani	6.59531	1.91826	0.819501	0.225299
Chiromantes dehaani	2.66578	4.53892	0.795693	0.270426
Chiromantes dehaani	4.41668	6.28806	0.650317	0.278536
Chiromantes dehaani	6.48758	3.82775	0.666657	0.297964
Chiromantes dehaani	9.75177	3.15536	0.675666	0.294751
Chiromantes dehaani	6.71904	3.33227	0.664616	0.263661
Chiromantes dehaani	4.57929	3.45965	0.741441	0.255545
Chiromantes dehaani	5.78005	4.06816	0.741076	0.327934
Chiromantes dehaani	5.88291	4.52354	0.726549	0.292844
Chiromantes dehaani	10.057	3.22614	0.743807	0.282233
Chiromantes dehaani	4.8255	7.19431	0.653784	0.273411
Chiromantes dehaani	8.19829	5.92205	0.648723	0.272358
Chiromantes dehaani	7.01693	4.59898	0.631712	0.282521
Chiromantes dehaani	4.6917	6.55029	0.646022	0.272629
Chiromantes dehaani	3.54273	3.63141	0.634016	0.246511
Chiromantes dehaani	9.0351	0.945803	0.752711	0.283108
Chiromantes dehaani	8.65727	5.25515	0.646139	0.254769
Chiromantes dehaani	9.09936	1.60491	0.855407	0.286675
Chiromantes dehaani	5.66175	11.0877	0.840436	0.235797
Chiromantes dehaani	4.14971	11.8846	0.918491	0.151918
Chiromantes dehaani	6.20872	5.72118	0.891684	0.267502
Chiromantes dehaani	3.68301	9.42034	0.892318	0.171291
Chiromantes dehaani	3.48875	7.01269	0.755016	0.214292
Chiromantes dehaani	7.4534	2.78171	0.704974	0.236988
Chiromantes dehaani	8.22762	7.10799	0.826171	0.199205
Chiromantes dehaani	6.53985	3.65994	0.796759	0.244052
Chiromantes dehaani	3.58718	6.06216	0.828589	0.320506
Chiromantes dehaani	3.51431	3.59461	0.837624	0.249782
Chiromantes dehaani	4.65538	2.4654	0.800144	0.253293
Chiromantes dehaani	5.19333	3.2894	0.879443	0.337619
Chiromantes dehaani	4.12976	5.13456	0.83428	0.254917
Chiromantes dehaani	4.3101	8.52865	0.796474	0.222556
Chiromantes dehaani	4.43677	5.50675	0.761745	0.249942
Chiromantes dehaani	3.18184	4.61535	0.81502	0.253287
Chiromantes dehaani	5.26524	4.96409	0.80578	0.237864
Chiromantes dehaani	8.33542	3.62702	0.85973	0.242638
Chiromantes dehaani	6.84874	3.93282	0.870027	0.22862
Chiromantes dehaani	6.08287	1.99294	0.643135	0.301607
Chiromantes dehaani	3.30606	9.39144	0.695482	0.315115
Chiromantes dehaani	5.62064	13.0503	0.701172	0.207758
Chiromantes dehaani	3.42386	6.98998	0.668777	0.219176
Chiromantes dehaani	6.50644	8.99104	0.657037	0.219392
Chiromantes dehaani	3.95884	4.4131	0.565001	0.278608
Chiromantes dehaani	3.96445	7.53121	0.581671	0.342525
Chiromantes dehaani	4.54798	9.48893	0.582234	0.207148
Chiromantes dehaani	4.64149	7.81297	0.545474	0.277311
Chiromantes dehaani	5.66344	4.45997	0.661706	0.236693
Chiromantes dehaani	4.45647	4.32805	0.642784	0.267977
Chiromantes dehaani	8.3319	3.27728	0.593558	0.251776
Chiromantes dehaani	7.15413	2.55212	0.682936	0.242779
Chiromantes dehaani	5.52648	4.12726	0.648169	0.268233
Chiromantes dehaani	6.02323	3.97438	0.604213	0.262109
Chiromantes dehaani	4.2604	2.66668	0.609009	0.287557
Chiromantes dehaani	4.59648	3.14434	0.596089	0.261257
Chiromantes dehaani	5.67772	4.22066	0.58328	0.253466
Chiromantes dehaani	4.80303	5.89291	0.648101	0.224391
Chiromantes dehaani	5.60814	6.58742	0.597254	0.230032
Chiromantes dehaani	4.50596	5.84769	0.609942	0.328949
Chiromantes dehaani	3.52884	8.89384	0.656626	0.22064
Chiromantes dehaani	5.97115	6.45748	0.638762	0.243777
Chiromantes dehaani	2.82049	4.72568	0.641719	0.274215
Chiromantes dehaani	7.65238	7.02381	0.622523	0.234339
Chiromantes dehaani	5.93753	2.64699	0.587204	0.28595
Chiromantes dehaani	5.38212	4.09409	0.507529	0.296125
Chiromantes dehaani	5.91523	2.07737	0.507901	0.278337
Chiromantes dehaani	5.45276	6.60193	0.489047	0.284795
Chiromantes dehaani	9.06022	4.59866	0.576873	0.270343
Chiromantes dehaani	7.843	5.71231	0.561224	0.296131
Chiromantes dehaani	12.5572	4.38387	0.573506	0.315397
Chiromantes dehaani	6.2832	5.90951	0.556468	0.297229
Chiromantes dehaani	8.99366	4.69271	0.585386	0.305417
Chiromantes dehaani	6.12909	4.58893	0.552753	0.317195
Chiromantes dehaani	6.2769	4.88999	0.546479	0.284622
Chiromantes dehaani	6.18792	3.20318	0.515406	0.321682
Chiromantes dehaani	9.30541	6.31458	0.518798	0.300718
Chiromantes dehaani	5.76782	6.05628	0.573688	0.296558
Chiromantes dehaani	5.64418	4.02692	0.585561	0.29828
Chiromantes dehaani	12.3015	2.157	0.746936	0.317864
Chiromantes dehaani	7.25501	11.6508	0.781336	0.209214
Chiromantes dehaani	4.40699	15.2414	0.753466	0.196566
Chiromantes dehaani	10.0617	7.24507	0.737374	0.235895
Chiromantes dehaani	4.4855	8.00622	0.725649	0.229188
Chiromantes dehaani	5.14559	7.70719	0.600959	0.242253
Chiromantes dehaani	8.43645	3.12446	0.549878	0.281749
Chiromantes dehaani	7.49699	4.75653	0.611007	0.265095
Chiromantes dehaani	9.48966	4.60015	0.580169	0.263341
Chiromantes dehaani	3.3625	7.91721	0.705028	0.248958
Chiromantes dehaani	5.78005	4.06816	0.741076	0.327934
Chiromantes dehaani	5.88291	4.52354	0.726549	0.292844
Chiromantes dehaani	5.19333	3.2894	0.879443	0.337619
Chiromantes dehaani	4.12976	5.13456	0.83428	0.254917
Chiromantes dehaani	4.3101	8.52865	0.796474	0.222556
Chiromantes dehaani	4.43677	5.50675	0.761745	0.249942
Chiromantes dehaani	3.18184	4.61535	0.81502	0.253287
Chiromantes dehaani	5.26524	4.96409	0.80578	0.237864
Chiromantes dehaani	12.5779	7.69215	0.637086	0.289696
Chiromantes dehaani	12.1688	5.92948	0.650401	0.299317
Chiromantes dehaani	4.47931	3.99973	0.659603	0.29817
Chiromantes dehaani	4.55455	4.8187	0.68796	0.262506
Chiromantes dehaani	4.19956	5.65161	0.67183	0.317022
Chiromantes dehaani	3.7218	2.51185	0.690944	0.198975
Chiromantes dehaani	6.0715	3.69072	0.698612	0.21515
Chiromantes dehaani	3.95884	4.4131	0.565001	0.278608
Chiromantes dehaani	3.96445	7.53121	0.581671	0.342525
Chiromantes dehaani	6.69136	4.13239	0.712399	0.271698
Chiromantes dehaani	4.64149	7.81297	0.545474	0.277311
Chiromantes dehaani	5.66344	4.45997	0.661706	0.236693
Chiromantes dehaani	16.5902	7.96342	0.694647	0.291157
Chiromantes dehaani	13.4506	6.30783	0.640225	0.302278
Chiromantes dehaani	15.3574	6.92556	0.666767	0.301016
Chiromantes dehaani	15.7465	6.88715	0.703625	0.318913
Chiromantes dehaani	11.8289	6.46652	0.702804	0.317985
Chiromantes dehaani	7.56496	8.82895	0.656657	0.285223
Chiromantes dehaani	8.88727	5.96336	0.608138	0.308325
Chiromantes dehaani	12.8156	4.1887	0.665654	0.240395
Chiromantes dehaani	6.48984	4.49444	0.788279	0.281054
Chiromantes dehaani	5.76809	4.17205	0.721755	0.246612
Chiromantes dehaani	4.19956	5.65161	0.67183	0.317022
Chiromantes dehaani	3.7218	2.51185	0.690944	0.198975
Chiromantes dehaani	6.0715	3.69072	0.698612	0.21515
Chiromantes dehaani	2.20778	2.74571	0.689867	0.226905
Chiromantes dehaani	7.46566	4.98258	0.663648	0.274045
Chiromantes dehaani	4.96228	3.60914	0.575753	0.244357
Chiromantes dehaani	4.74345	4.72534	0.597429	0.27707
Chiromantes dehaani	4.50704	3.63359	0.542841	0.233565
Chiromantes dehaani	4.99565	3.7824	0.58674	0.275049
Chiromantes dehaani	9.27671	3.51574	0.668007	0.286377
Chiromantes dehaani	6.62956	8.22986	0.647279	0.310267
Chiromantes dehaani	11.8777	5.20958	0.631545	0.326971
Chiromantes dehaani	5.51159	4.37938	0.678908	0.296666
Chiromantes dehaani	9.8516	6.36416	0.594501	0.281237
Chiromantes dehaani	4.45721	3.44312	0.616929	0.310331
Chiromantes dehaani	5.32544	5.69051	0.611046	0.284236
Chiromantes dehaani	5.09337	5.3795	0.588344	0.309299
Chiromantes dehaani	8.264	5.78478	0.581225	0.29671
Chiromantes dehaani	4.66206	5.1453	0.612405	0.30092
Chiromantes dehaani	5.08472	2.94821	0.602841	0.297038
Chiromantes dehaani	6.99399	2.34669	0.353585	0.2892
Chiromantes dehaani	6.0109	14.2133	0.341852	0.2216
Chiromantes dehaani	8.86491	24.2261	0.373876	0.4974
Chiromantes dehaani	5.25503	26.8524	0.358774	0.1782
Chiromantes dehaani	6.74003	21.9125	0.357322	0.15
Chiromantes dehaani	2.82143	6.55671	0.401126	0.5126
Chiromantes dehaani	3.57605	4.6038	0.77508	0.2216
Chiromantes dehaani	4.02577	6.37835	0.666468	0.182
Chiromantes dehaani	7.2321	7.57208	0.747824	0.2808
Chiromantes dehaani	3.21438	5.40381	0.841303	0.295
Chiromantes dehaani	7.05234	2.13377	0.777952	0.264
Chiromantes dehaani	13.5408	4.69478	0.826318	0.2858
Chiromantes dehaani	16.9755	6.01434	0.802661	0.2268
Chiromantes dehaani	11.2521	5.65131	0.78531	0.206
Chiromantes dehaani	10.3834	7.47129	0.823347	0.2196
Chiromantes dehaani	8.01729	4.30105	0.809514	0.2196
Chiromantes dehaani	7.37358	3.42712	0.761134	0.2258
Chiromantes dehaani	11.7497	5.10624	0.774099	0.224
Chiromantes dehaani	19.5304	10.2981	0.817457	0.2008
Chiromantes dehaani	20.5732	7.65736	0.802743	0.1766
Chiromantes haematocheir	13.2116	5.1226	0.651773	0.334414
Chiromantes haematocheir	9.38781	14.6921	0.672228	0.274655
Chiromantes haematocheir	5.09143	11.7846	0.672549	0.293055
Chiromantes haematocheir	10.6149	4.20181	0.662655	0.345615
Chiromantes haematocheir	5.21343	8.80007	0.64955	0.313284
Chiromantes haematocheir	11.5712	6.24985	0.547208	0.298146
Chiromantes haematocheir	11.1818	14.3761	0.595755	0.333712
Chiromantes haematocheir	11.8996	1.92168	0.537424	0.336107
Chiromantes haematocheir	10.3611	5.60847	0.544221	0.344077
Chiromantes haematocheir	6.49632	3.82553	0.639632	0.36093
Chiromantes haematocheir	9.21281	2.80285	0.573195	0.387139
Chiromantes haematocheir	5.72805	2.55427	0.547947	0.351947
Chiromantes haematocheir	15.6336	1.98028	0.548232	0.349259
Chiromantes haematocheir	5.23191	7.89203	0.467067	0.33108
Chiromantes haematocheir	10.0441	3.99301	0.512723	0.335911
Chiromantes haematocheir	8.65939	7.1819	0.556308	0.322848
Chiromantes haematocheir	7.35837	4.23571	0.57482	0.357932
Chiromantes haematocheir	7.31013	5.88803	0.585871	0.337698
Chiromantes haematocheir	11.2386	6.48682	0.611709	0.345984
Chiromantes haematocheir	8.94012	4.92795	0.546913	0.340294
Chiromantes haematocheir	7.4223	3.29014	0.908608	0.338921
Chiromantes haematocheir	4.73753	13.334	1.05135	0.222807
Chiromantes haematocheir	7.5053	7.12951	0.976491	0.211782
Chiromantes haematocheir	3.29732	2.08619	1.01281	0.112385
Chiromantes haematocheir	6.00873	3.74417	0.988772	0.23669
Chiromantes haematocheir	5.43136	5.34457	0.737331	0.271323
Chiromantes haematocheir	6.12381	3.13247	0.875022	0.25142
Chiromantes haematocheir	5.97687	1.61436	0.858172	0.271402
Chiromantes haematocheir	6.98784	2.04446	0.845949	0.287559
Chiromantes haematocheir	7.62451	2.09815	0.952734	0.281763
Chiromantes haematocheir	6.93908	4.29153	0.923716	0.316781
Chiromantes haematocheir	9.48223	5.00743	0.953808	0.289237
Chiromantes haematocheir	8.01654	2.42024	0.873426	0.319662
Chiromantes haematocheir	8.97902	9.0863	0.715175	0.262726
Chiromantes haematocheir	6.30235	2.16189	0.788229	0.279019
Chiromantes haematocheir	5.84613	4.04565	0.836955	0.274685
Chiromantes haematocheir	6.36843	2.5078	0.883073	0.328502
Chiromantes haematocheir	12.1727	1.77756	0.835683	0.270768
Chiromantes haematocheir	6.80127	4.14916	0.882073	0.343146
Chiromantes haematocheir	7.47946	5.68522	0.894925	0.30623
Chiromantes haematocheir	13.0585	4.77432	0.870165	0.219177
Chiromantes haematocheir	8.17984	2.9787	0.953297	0.173698
Chiromantes haematocheir	8.95081	6.52041	0.896884	0.167991
Chiromantes haematocheir	10.5112	2.10424	0.935366	0.181502
Chiromantes haematocheir	11.4887	2.26304	0.917659	0.194558
Chiromantes haematocheir	6	5.28874	0.887716	0.285012
Chiromantes haematocheir	11.8508	5.71439	0.868596	0.219456
Chiromantes haematocheir	9.31556	2.98746	0.845047	0.25113
Chiromantes haematocheir	10.6969	1.95919	0.815917	0.247962
Chiromantes haematocheir	3.97047	4.30664	0.880748	0.206209
Chiromantes haematocheir	8.26885	3.7591	0.862756	0.2272
Chiromantes haematocheir	4.38743	1.58959	0.841129	0.2124
Chiromantes haematocheir	15.5349	2.45583	0.862032	0.227
Chiromantes haematocheir	4.72796	4.45135	0.859443	0.2052
Chiromantes haematocheir	10.4287	7.36812	0.836003	0.1916
Chiromantes haematocheir	7.45142	4.31052	0.844443	0.273
Chiromantes haematocheir	8.66973	5.72215	0.860673	0.2134
Chiromantes haematocheir	4.844	2.57955	0.867874	0.2418
Chiromantes haematocheir	11.0672	4.68084	0.89257	0.232494
Chiromantes haematocheir	12.5967	5.59595	0.867123	0.215585
Chiromantes haematocheir	5.67003	7.14659	0.813751	0.29937
Chiromantes haematocheir	4.98816	3.28068	0.821746	0.224723
Chiromantes haematocheir	6.21333	2.22868	0.783651	0.183882
Chiromantes haematocheir	3.97465	2.28226	0.791628	0.222279
Chiromantes haematocheir	5.6227	3.32323	0.757652	0.217262
Chiromantes haematocheir	3.31889	7.19235	0.846573	0.20866
Chiromantes haematocheir	7.08978	2.46687	0.729999	0.2418
Chiromantes haematocheir	5.9364	4.32792	0.703745	0.218747
Chiromantes haematocheir	6.57855	6.10933	0.739717	0.239282
Chiromantes haematocheir	8.94958	3.93477	0.768626	0.232047
Chiromantes haematocheir	7.20277	4.92025	0.770229	0.205857
Chiromantes haematocheir	8.51335	4.96679	0.676824	0.3255
Chiromantes haematocheir	7.66584	4.62551	0.70931	0.2464
Chiromantes haematocheir	7.97846	4.99569	0.745185	0.2008
Chiromantes haematocheir	6.23404	2.42285	0.697226	0.161
Chiromantes haematocheir	5.44674	4.17825	0.641905	0.2332
Chiromantes haematocheir	5.99935	4.14192	0.740427	0.2308
Chiromantes haematocheir	8.23785	3.72747	0.710622	0.2356
Chiromantes haematocheir	5.85881	3.90211	0.766102	0.2412
Chiromantes haematocheir	7.20409	6.62481	0.729175	0.2402
Chiromantes haematocheir	5.6898	8.81244	0.861222	0.2922
Chiromantes haematocheir	4.14881	1.46882	0.921404	0.2346
Chiromantes haematocheir	6.79586	4.01463	0.90414	0.1926
Chiromantes haematocheir	3.91736	2.10665	0.886363	0.2188
Chiromantes haematocheir	6.56874	3.88588	0.793099	0.217
Chiromantes haematocheir	5.42076	6.8388	0.715722	0.2432
Chiromantes haematocheir	6.90402	3.29051	0.815829	0.2536
Chiromantes haematocheir	6.4827	1.83211	0.8072	0.2512
Chiromantes haematocheir	6.64268	4.1175	0.785749	0.2762
Chiromantes haematocheir	8.58658	4.37386	0.848991	0.3142
Chiromantes haematocheir	7.85529	8.82446	0.86872	0.2334
Chiromantes haematocheir	11.1762	5.63345	0.854734	0.2574
Chiromantes haematocheir	7.20677	6.38274	0.783251	0.2836
Chiromantes haematocheir	8.29708	2.49711	0.758542	0.2598
Chiromantes haematocheir	5.14923	5.93915	0.79782	0.2396
Chiromantes haematocheir	6.82419	5.0828	0.780718	0.2274
Chiromantes haematocheir	5.58251	3.52564	0.869309	0.323
Chiromantes haematocheir	8.56923	4.97269	0.756841	0.2094
Chiromantes haematocheir	6.46911	5.80611	0.809535	0.2822
Chiromantes haematocheir	6.83757	3.17878	0.774813	0.2666
Chiromantes haematocheir	8.45239	6.33197	0.793325	0.235
Chiromantes haematocheir	5.7362	6.653	0.846575	0.367557
Chiromantes haematocheir	8.44128	5.73567	0.798393	0.237408
Chiromantes haematocheir	5.8487	1.3942	0.815147	0.184251
Chiromantes haematocheir	4.6668	3.81017	0.825345	0.208367
Chiromantes haematocheir	3.31061	4.05438	0.757175	0.255951
Chiromantes haematocheir	8.63193	1.3786	0.733822	0.228914
Chiromantes haematocheir	6.02753	2.48777	0.67326	0.224578
Chiromantes haematocheir	6.62951	5.16766	0.694514	0.254369
Chiromantes haematocheir	4.9821	3.04769	0.788044	0.265391
Chiromantes haematocheir	6.17808	5.31727	0.720926	0.234024
Chiromantes haematocheir	7.78197	3.62143	0.764251	0.259406
Chiromantes haematocheir	9.11496	2.17804	0.705704	0.299631
Chiromantes haematocheir	5.42937	4.95609	0.744649	0.265576
Chiromantes haematocheir	6.06921	7.07862	0.710836	0.257982
Chiromantes haematocheir	0.299522	5.89632	0.728783	0.299522
Chiromantes haematocheir	4.11259	1.27445	0.786324	0.284949
Chiromantes haematocheir	5.12319	5.26029	0.768108	0.270578
Chiromantes haematocheir	7.2429	3.87236	0.762888	0.255742
Chiromantes haematocheir	8.39246	1.84041	0.749349	0.263011
Chiromantes haematocheir	6.38695	6.62736	0.769181	0.32451
Chiromantes haematocheir	3.20402	5.37165	0.952061	0.264622
Chiromantes haematocheir	4.45091	2.63799	0.889551	0.220596
Chiromantes haematocheir	4.29275	2.717	0.900717	0.248154
Chiromantes haematocheir	3.93595	3.72946	0.845477	0.248762
Chiromantes haematocheir	2.46655	4.6059	0.760763	0.310463
Chiromantes haematocheir	6.64251	2.91198	0.837343	0.320673
Chiromantes haematocheir	4.95189	4.55097	0.797802	0.289939
Chiromantes haematocheir	5.85256	3.77752	0.805653	0.301412
Chiromantes haematocheir	5.6404	2.43356	0.873851	0.297
Chiromantes haematocheir	5.39448	5.05341	0.831169	0.287247
Chiromantes haematocheir	7.78015	5.00936	0.74003	0.308088
Chiromantes haematocheir	7.57769	3.43502	0.826344	0.3142
Chiromantes haematocheir	5.48534	5.26326	0.776888	0.2934
Chiromantes haematocheir	5.68482	3.16445	0.750356	0.2858
Chiromantes haematocheir	4.55356	2.82112	0.748062	0.3232
Chiromantes haematocheir	4.39361	4.8735	0.809343	0.3134
Chiromantes haematocheir	5.61017	3.63899	0.811689	0.3038
Chiromantes haematocheir	4.44016	4.32208	0.835318	0.1096
Chiromantes haematocheir	6.22075	2.35626	0.771156	0.315534
Chiromantes haematocheir	8.69454	5.10813	0.850171	0.293743
Chiromantes haematocheir	5.16789	3.88888	0.894266	0.226529
Chiromantes haematocheir	6.55344	1.69196	0.890858	0.249376
Chiromantes haematocheir	3.93043	1.68062	0.902588	0.214916
Chiromantes haematocheir	4.856	5.78277	0.734034	0.281507
Chiromantes haematocheir	10.2037	5.16559	0.838799	0.273257
Chiromantes haematocheir	7.53817	4.57012	0.807254	0.25185
Chiromantes haematocheir	8.51801	4.45777	0.806137	0.276952
Chiromantes haematocheir	5.48021	1.93039	0.809827	0.321098
Chiromantes haematocheir	6.65221	5.60913	0.84244	0.301085
Chiromantes haematocheir	11.1883	3.98118	0.85082	0.290114
Chiromantes haematocheir	4.49847	4.22323	0.862966	0.272665
Chiromantes haematocheir	7.67073	4.05649	0.776977	0.271994
Chiromantes haematocheir	6.47097	5.17198	0.834616	0.277823
Chiromantes haematocheir	5.48869	3.67373	0.839822	0.27205
Chiromantes haematocheir	4.74723	5.68581	0.814007	0.269531
Chiromantes haematocheir	7.07736	5.34362	0.843395	0.280395
Chiromantes haematocheir	8.94685	4.93702	0.821374	0.273484
Chiromantes haematocheir	5.66175	11.0877	0.840436	0.235797
Chiromantes haematocheir	4.14971	11.8846	0.918491	0.151918
Chiromantes haematocheir	6.20872	5.72118	0.891684	0.267502
Chiromantes haematocheir	3.68301	9.42034	0.892318	0.171291
Chiromantes haematocheir	7.49118	6.59585	0.656483	0.28355
Chiromantes haematocheir	6.3363	4.70078	0.684593	0.275819
Chiromantes haematocheir	8.48619	3.39531	0.714707	0.291812
Chiromantes haematocheir	7.92816	2.25853	0.716659	0.236099
Chiromantes haematocheir	8.97401	3.8408	0.743174	0.304626
Chiromantes haematocheir	8.02559	3.50562	0.730849	0.279739
Chiromantes haematocheir	7.843	5.71231	0.561224	0.296131
Chiromantes haematocheir	12.5572	4.38387	0.573506	0.315397
Chiromantes haematocheir	6.2832	5.90951	0.556468	0.297229
Chiromantes haematocheir	8.99366	4.69271	0.585386	0.305417
Chiromantes haematocheir	6.12909	4.58893	0.552753	0.317195
Chiromantes haematocheir	6.2769	4.88999	0.546479	0.284622
Chiromantes haematocheir	2.95861	3.36112	0.75111	0.253213
Chiromantes haematocheir	4.4293	2.22431	0.692276	0.298263
Chiromantes haematocheir	7.52647	3.70634	0.712565	0.270762
Chiromantes haematocheir	7.0856	4.34245	0.73975	0.269449
Chiromantes haematocheir	3.30606	9.39144	0.695482	0.315115
Chiromantes haematocheir	5.62064	13.0503	0.701172	0.207758
Chiromantes haematocheir	3.42386	6.98998	0.668777	0.219176
Chiromantes haematocheir	6.50644	8.99104	0.657037	0.219392
Chiromantes haematocheir	4.40699	15.2414	0.753466	0.196566
Chiromantes haematocheir	10.0617	7.24507	0.737374	0.235895
Chiromantes haematocheir	4.4855	8.00622	0.725649	0.229188
Chiromantes haematocheir	9.75177	3.15536	0.675666	0.294751
Chiromantes haematocheir	5.14559	7.70719	0.600959	0.242253
Chiromantes haematocheir	7.66928	8.51013	0.752529	0.273737
Chiromantes haematocheir	6.02323	3.97438	0.604213	0.262109
Chiromantes haematocheir	6.03264	5.16255	0.582975	0.220222
Chiromantes haematocheir	6.2342	2.21722	0.63228	0.260345
Chiromantes haematocheir	8.77128	2.28503	0.650414	0.258732
Chiromantes haematocheir	10.2254	7.21259	0.661132	0.242613
Chiromantes haematocheir	4.80303	5.89291	0.648101	0.224391
Chiromantes haematocheir	8.53438	2.11043	0.610125	0.262147
Chiromantes haematocheir	3.54273	3.63141	0.634016	0.246511
Chiromantes haematocheir	9.0351	0.945803	0.752711	0.283108
Chiromantes haematocheir	8.65727	5.25515	0.646139	0.254769
Chiromantes haematocheir	30.5011	4.70214	0.8198	0.260119
Chiromantes haematocheir	25.7641	13.9085	0.81379	0.243469
Chiromantes haematocheir	23.3386	31.8766	0.836602	0.183522
Chiromantes haematocheir	21.2438	23.8413	0.836185	0.165037
Chiromantes haematocheir	12.3691	10.4276	0.752578	0.184595
Chiromantes haematocheir	18.1455	5.46442	0.753472	0.232
Chiromantes haematocheir	24.2472	2.3922	0.673106	0.276
Chiromantes haematocheir	22.8363	4.83571	0.715863	0.261
Chiromantes haematocheir	28.0094	8.21353	0.785474	0.2456
Chiromantes haematocheir	29.7265	5.05209	0.709724	0.3032
Chiromantes haematocheir	26.21	8.68546	0.752938	0.2768
Chiromantes haematocheir	37.3681	2.86186	0.664887	0.2756
Chiromantes haematocheir	30.6809	7.14622	0.781117	0.2776
Chiromantes haematocheir	28.1394	10.6964	0.710565	0.3022
Chiromantes haematocheir	15.0345	9.14453	0.715199	0.2406
Chiromantes haematocheir	28.1728	9.38748	0.690023	0.3646
Chiromantes haematocheir	12.8248	2.21404	0.694433	0.2272
Chiromantes haematocheir	22.838	9.1696	0.764282	0.2402
Chiromantes haematocheir	31.087	8.0925	0.674437	0.2678
Chiromantes haematocheir	35.1821	5.78755	0.710999	0.301
Chiromantes haematocheir	22.769	2.92509	0.650164	0.2994
Chiromantes haematocheir	21.0928	21.9399	0.621194	0.179
Chiromantes haematocheir	16.6926	19.817	0.551148	0.1434
Chiromantes haematocheir	18.203	29.7207	0.532998	0.1868
Chiromantes haematocheir	10.8444	15.4895	0.560677	0.1672
Chiromantes haematocheir	10.0306	7.31066	0.466362	0.3384
Chiromantes haematocheir	17.5197	4.93637	0.547174	0.232
Chiromantes haematocheir	16.0949	3.0484	0.571967	0.2586
Chiromantes haematocheir	21.3644	11.5867	0.587702	0.28
Chiromantes haematocheir	19.3423	6.67036	0.526273	0.2438
Chiromantes haematocheir	20.9024	5.46235	0.520156	0.303271
Chiromantes haematocheir	27.6725	4.66864	0.475534	0.254316
Chiromantes haematocheir	23.8989	10.4169	0.747324	0.2912
Chiromantes haematocheir	16.6798	19.0849	0.633233	0.230986
Chiromantes haematocheir	11.7329	7.05499	0.519035	0.259452
Chiromantes haematocheir	20.6011	10.6063	0.600497	0.256335
Chiromantes haematocheir	8.94539	4.64478	0.579578	0.246204
Chiromantes haematocheir	16.0716	8.96725	0.599573	0.247086
Chiromantes haematocheir	20.8443	9.04598	0.531456	0.237748
Chiromantes haematocheir	27.2874	3.63366	0.624603	0.08773
Chiromantes haematocheir	26.8246	9.6471	0.82694	0.266994
Chiromantes haematocheir	15.2878	16.7973	0.93278	0.216514
Chiromantes haematocheir	18.9056	19.4238	0.924646	0.188302
Chiromantes haematocheir	23.2143	24.423	0.846086	0.178125
Chiromantes haematocheir	14.1152	17.4624	0.723969	0.185175
Chiromantes haematocheir	11.9657	4.80181	0.690762	0.260151
Chiromantes haematocheir	21.1689	3.28826	0.723986	0.238298
Chiromantes haematocheir	21.1425	4.09882	0.716778	0.270518
Chiromantes haematocheir	29.0737	4.21033	0.727179	0.360394
Chiromantes haematocheir	26.6846	5.45199	0.834462	0.108626
Chiromantes haematocheir	27.4421	3.54745	0.714484	0.314034
Chiromantes haematocheir	36.7067	4.39543	0.690129	0.270792
Chiromantes haematocheir	27.074	3.00805	0.757609	0.284234
Chiromantes haematocheir	18.4919	7.87842	0.691159	0.253197
Chiromantes haematocheir	14.6799	5.80357	0.706201	0.256152
Chiromantes haematocheir	26.6428	5.22583	0.806497	0.29551
Chiromantes haematocheir	13.3814	3.85179	0.77645	0.309464
Chiromantes haematocheir	23.8547	2.8364	0.772598	0.259232
Chiromantes haematocheir	28.2158	5.5139	0.866186	0.297978
Chiromantes haematocheir	29.2376	5.4231	0.801013	0.233298
Chiromantes haematocheir	21.1379	4.7426	0.841545	0.234812
Chiromantes haematocheir	15.2984	21.3611	0.860891	0.199327
Chiromantes haematocheir	26.6911	26.7791	0.86477	0.161475
Chiromantes haematocheir	13.6968	12.6594	0.86138	0.153245
Chiromantes haematocheir	13.8963	10.5959	0.7388	0.14098
Chiromantes haematocheir	10.3492	4.75345	0.722967	0.224332
Chiromantes haematocheir	15.8244	2.81131	0.737308	0.280101
Chiromantes haematocheir	13.704	3.00733	0.796384	0.253643
Chiromantes haematocheir	21.0213	7.18332	0.74328	0.249015
Chiromantes haematocheir	21.189	4.10806	0.841931	0.256821
Chiromantes haematocheir	20.3977	10.2425	0.84323	0.282462
Chiromantes haematocheir	29.455	2.91261	0.827868	0.246919
Chiromantes haematocheir	20.1185	3.58162	0.767716	0.259088
Chiromantes haematocheir	17.3773	9.45694	0.671109	0.185395
Chiromantes haematocheir	12.4124	9.69188	1.43822	0.197915
Chiromantes haematocheir	18.1361	8.41895	0.840821	0.21936
Chiromantes haematocheir	14.2473	3.68204	0.784216	0.205446
Chiromantes haematocheir	17.5305	4.72482	0.806009	0.245308
Chiromantes haematocheir	17.7544	3.27006	0.76007	0.206281
Chiromantes haematocheir	22.4195	2.52045	0.733657	0.179858
Chiromantes haematocheir	18.4727	8.36485	0.660562	0.257822
Chiromantes haematocheir	14.6181	8.93454	0.698845	0.197064
Chiromantes haematocheir	14.6181	8.93454	0.698845	0.184822
Chiromantes haematocheir	20.067	7.22168	0.729284	0.169489
Chiromantes haematocheir	10.92	7.32083	0.707236	0.19367
Chiromantes haematocheir	21.9258	9.54872	0.581478	0.239931
Chiromantes haematocheir	13.8562	6.91601	0.619282	0.215089
Chiromantes haematocheir	15.6934	7.87774	0.626949	0.215257
Chiromantes haematocheir	17.348	5.17866	0.589002	0.216315
Chiromantes haematocheir	11.7999	6.71772	0.669291	0.276317
Chiromantes haematocheir	13.998	5.64913	0.670754	0.278514
Chiromantes haematocheir	21.2772	5.35789	0.654979	0.267369
Chiromantes haematocheir	16.4592	6.76375	0.64423	0.254224
Chiromantes haematocheir	18.6156	8.9978	0.710936	0.219718
Chiromantes haematocheir	13.076	9.26408	0.679298	0.219718
Chiromantes haematocheir	13.5348	4.94644	0.694062	0.236602
Chiromantes haematocheir	18.9101	4.65586	0.671583	0.256279
Chiromantes haematocheir	16.2171	5.58004	0.704399	0.200747
Chiromantes haematocheir	14.9324	5.34429	0.672398	0.233956
Chiromantes haematocheir	22.2091	6.92837	0.606201	0.219857
Chiromantes haematocheir	29.3829	8.47936	0.642724	0.215152
Chiromantes haematocheir	22.814	21.9002	0.72517	0.153545
Chiromantes haematocheir	21.2316	13.4848	0.710278	0.150212
Chiromantes haematocheir	21.9825	9.9519	0.760573	0.145492
Chiromantes haematocheir	9.78158	6.49923	0.723504	0.155111
Chiromantes haematocheir	21.1726	6.378	0.539356	0.22516
Chiromantes haematocheir	18.2811	8.07394	0.704365	0.184704
Chiromantes haematocheir	19.8132	5.15736	0.626756	0.198631
Chiromantes haematocheir	27.814	4.33786	0.565578	0.244514
Chiromantes haematocheir	21.1692	6.58973	0.698251	0.243158
Chiromantes haematocheir	23.771	8.0642	0.716602	0.239701
Chiromantes haematocheir	30.7851	2.888	0.638549	0.223787
Chiromantes haematocheir	24.9902	6.47169	0.677716	0.21026
Chiromantes haematocheir	24.4965	14.8176	0.668206	0.217627
Chiromantes haematocheir	12.4324	7.78331	0.591293	0.229971
Chiromantes haematocheir	23.5989	13.2851	0.696515	0.237852
Chiromantes haematocheir	8.7743	3.57321	0.643762	0.233522
Chiromantes haematocheir	19.8785	4.0574	0.667389	0.207907
Chiromantes haematocheir	19.5835	6.75881	0.635214	0.195174
Chiromantes haematocheir	25.6968	4.14542	0.689205	0.193956
Chiromantes haematocheir	35.8889	10.9678	0.506537	0.2616
Chiromantes haematocheir	18.6645	13.2084	0.688318	0.215
Chiromantes haematocheir	14.4564	9.05716	0.663788	0.2004
Chiromantes haematocheir	27.4053	3.90373	0.695086	0.204
Chiromantes haematocheir	14.0594	8.88934	0.655825	0.2346
Chiromantes haematocheir	17.8614	6.08556	0.654576	0.3462
Chiromantes haematocheir	22.6445	4.83952	0.624773	0.286
Chiromantes haematocheir	22.1912	5.57847	0.581003	0.2976
Chiromantes haematocheir	33.0408	3.2892	0.583286	0.3112
Chiromantes haematocheir	24.2239	9.09903	0.681742	0.3314
Chiromantes haematocheir	17.5104	5.98224	0.644086	0.3148
Chiromantes haematocheir	16.5776	10.6968	0.4914	0.337
Chiromantes haematocheir	25.095	5.9571	0.636047	0.3206
Chiromantes haematocheir	15.2765	8.2826	0.578904	0.2742
Chiromantes haematocheir	19.8208	8.57288	0.584665	0.3048
Chiromantes haematocheir	15.4358	7.0739	0.528581	0.303
Chiromantes haematocheir	14.3962	3.93241	0.597003	0.3088
Chiromantes haematocheir	18.0092	6.31684	0.590879	0.3224
Chiromantes haematocheir	25.0144	6.31518	0.653748	0.2664
Chiromantes haematocheir	33.3915	6.16499	0.721277	0.3038
Chiromantes haematocheir	20.6304	8.35025	0.688264	0.2892
Chiromantes haematocheir	19.295	3.8761	0.643677	0.2398
Chiromantes haematocheir	11.4545	4.06151	0.714074	0.2094
Chiromantes haematocheir	16.3834	12.9423	0.671186	0.2054
Chiromantes haematocheir	14.458	3.61441	0.676908	0.2262
Chiromantes haematocheir	11.5355	5.08802	0.560844	0.2864
Chiromantes haematocheir	18.5938	5.90393	0.580342	0.311
Chiromantes haematocheir	18.0687	9.52962	0.60472	0.3036
Chiromantes haematocheir	25.9141	7.87898	0.585851	0.2856
Chiromantes haematocheir	18.4425	9.17157	0.6777	0.3262
Chiromantes haematocheir	24.3516	11.2467	0.509431	0.298
Chiromantes haematocheir	20.3768	7.64703	0.644585	0.4632
Chiromantes haematocheir	20.8803	5.54509	0.695456	0.2964
Chiromantes haematocheir	16.2548	3.81724	0.650772	0.2644
Chiromantes haematocheir	24.6638	9.11417	0.678864	0.2964
Chiromantes haematocheir	13.1438	8.74227	0.639454	0.285
Chiromantes haematocheir	18.1111	7.91603	0.64849	0.2598
Chiromantes haematocheir	21.9888	4.48531	0.639395	0.2994
Chiromantes haematocheir	1.75892	4.59093	0.118698	0.306
Chiromantes haematocheir	19.7362	5.86305	0.628149	0.2686
